# Supplementary material for: Human complex mixture analysis by “FD Multi-SNP Mixture Kit”
Source: Front Genet. 2024 Sep 27;15:1432378. doi: 10.3389/fgene.2024.1432378 (PMC11466842; doi:10.3389/fgene.2024.1432378)
Supplement: Supplementary file 1 [file Table2.XLSX]

## Sheet: Sheet1
Table S2. Allele frequencies of the 567 multi-SNP loci.
Loci	SNPs	Allelotype	Frequency
CHM438	rs1805007,rs1805008,rs885479	CCA	0.666259
CHM438	rs1805007,rs1805008,rs885479	CCG	0.332518
CHM438	rs1805007,rs1805008,rs885479	TCG	0.00122249
CHM001	rs1801131	G	0.190709
CHM001	rs1801131	T	0.809291
CHM491	rs2830435,rs2830436,rs77413815,rs2830437	CACT	0.339853
CHM491	rs2830435,rs2830436,rs77413815,rs2830437	CATT	0.129584
CHM491	rs2830435,rs2830436,rs77413815,rs2830437	CGCC	0.463325
CHM491	rs2830435,rs2830436,rs77413815,rs2830437	GGCC	0.0672372
CHM488	rs1699633,rs8128876,rs1783304	CAT	0.189487
CHM488	rs1699633,rs8128876,rs1783304	CGC	0.497555
CHM488	rs1699633,rs8128876,rs1783304	TGT	0.312958
CHM598	rs16953821,rs8094497,rs8098655,rs8095008	CCTT	0.0880196
CHM598	rs16953821,rs8094497,rs8098655,rs8095008	TCTA	0.511002
CHM598	rs16953821,rs8094497,rs8098655,rs8095008	TCTT	0.0220049
CHM598	rs16953821,rs8094497,rs8098655,rs8095008	TTCT	0.378973
CHM159	rs870348,rs870347	AA	0.264059
CHM159	rs870348,rs870347	AC	0.517115
CHM159	rs870348,rs870347	TA	0.218826
CHM376	rs60881496,rs57822148	CC	0.353301
CHM376	rs60881496,rs57822148	CT	0.0268949
CHM376	rs60881496,rs57822148	TT	0.619804
CHM286	rs7854114	C	0.663683
CHM286	rs7854114	T	0.336317
CHM097	rs3732783,rs6280	CC	0.0342298
CHM097	rs3732783,rs6280	TC	0.289731
CHM097	rs3732783,rs6280	TT	0.676039
CHM358	rs4938013,rs11214596	AC	0.437653
CHM358	rs4938013,rs11214596	CC	0.511002
CHM358	rs4938013,rs11214596	CG	0.0513447
CHM348	chr11:48367133,chr11:48367155,chr11:48367163,chr11:48367190	AAGT	0.5
CHM348	chr11:48367133,chr11:48367155,chr11:48367163,chr11:48367190	CTAA	0.5
CHM321	rs2275622	C	0.47601
CHM321	rs2275622	T	0.52399
CHM380	rs28360448,rs208294	GC	0.380196
CHM380	rs28360448,rs208294	GT	0.619804
CHM136	rs971074	C	0.861858
CHM136	rs971074	T	0.138142
CHM162	rs2234233	A	0.125917
CHM162	rs2234233	G	0.874083
CHM345	rs4755714	A	0.507335
CHM345	rs4755714	G	0.492665
CHM087	rs4513489,rs6441961	CC	0.355
CHM087	rs4513489,rs6441961	TC	0.32875
CHM087	rs4513489,rs6441961	TT	0.31625
CHM450	rs2233362,rs634370,chr17:47287124	AAC	0.422983
CHM450	rs2233362,rs634370,chr17:47287124	AAT	0.0183374
CHM450	rs2233362,rs634370,chr17:47287124	AGC	0.240831
CHM450	rs2233362,rs634370,chr17:47287124	GGC	0.317848
CHM448	rs3760370	C	0.452323
CHM448	rs3760370	T	0.547677
CHM197	rs4431439	C	0.954768
CHM197	rs4431439	T	0.0452323
CHM135	rs2032350	C	0.303178
CHM135	rs2032350	T	0.696822
CHM161	rs41461	C	0.814951
CHM161	rs41461	T	0.185049
CHM357	rs2288159,rs10891537	GG	0.0476773
CHM357	rs2288159,rs10891537	GT	0.4511
CHM357	rs2288159,rs10891537	TT	0.501222
CHM597	rs6669024,rs10926803,rs1413212	ACC	0.283619
CHM597	rs6669024,rs10926803,rs1413212	ATC	0.155257
CHM597	rs6669024,rs10926803,rs1413212	CTC	0.00244499
CHM597	rs6669024,rs10926803,rs1413212	CTT	0.55868
CHM469	rs12969272,rs4254400,rs28871577	ATG	0.44132
CHM469	rs12969272,rs4254400,rs28871577	GCA	0.432763
CHM469	rs12969272,rs4254400,rs28871577	GTG	0.125917
CHM012	rs10918593,rs10918594,rs73023228	CCA	0.00122549
CHM012	rs10918593,rs10918594,rs73023228	CCC	0.330882
CHM012	rs10918593,rs10918594,rs73023228	TCA	0.183824
CHM012	rs10918593,rs10918594,rs73023228	TGC	0.484069
CHM360	rs1079598,rs1079597	AC	0.585575
CHM360	rs1079598,rs1079597	GT	0.414425
CHM419	rs1996671,rs28580023,rs1996672	AGT	0.251834
CHM419	rs1996671,rs28580023,rs1996672	GAT	0.58313
CHM419	rs1996671,rs28580023,rs1996672	GGA	0.151589
CHM419	rs1996671,rs28580023,rs1996672	GGT	0.0134474
CHM417	rs506120	C	0.589242
CHM417	rs506120	T	0.410758
CHM365	rs6488452,rs2278822,rs34933247	ACC	0.408313
CHM365	rs6488452,rs2278822,rs34933247	ATT	0.122249
CHM365	rs6488452,rs2278822,rs34933247	CCC	0.00122249
CHM365	rs6488452,rs2278822,rs34933247	CTC	0.468215
CHM237	rs13230465,rs7809783,rs13230316	CGG	0.44132
CHM237	rs13230465,rs7809783,rs13230316	GAC	0.189487
CHM237	rs13230465,rs7809783,rs13230316	GGC	0.265281
CHM237	rs13230465,rs7809783,rs13230316	GGG	0.103912
CHM332	rs915907	A	0.085034
CHM332	rs915907	C	0.914966
CHM414	rs28504269	C	0.557457
CHM414	rs28504269	T	0.442543
CHM168	rs1010872,rs28777	AC	0.192893
CHM168	rs1010872,rs28777	CA	0.0977157
CHM168	rs1010872,rs28777	CC	0.709391
CHM221	rs7790324,rs4719727	CT	0.483871
CHM221	rs7790324,rs4719727	TA	0.516129
CHM396	rs1887063,rs1887064	AC	0.376559
CHM396	rs1887063,rs1887064	AT	0.564838
CHM396	rs1887063,rs1887064	CC	0.0586035
CHM411	rs1009446,rs12890188	AA	0.0880196
CHM411	rs1009446,rs12890188	GA	0.453545
CHM411	rs1009446,rs12890188	GG	0.458435
CHM326	rs1411289,rs1411290,rs1411291	AAA	0.503667
CHM326	rs1411289,rs1411290,rs1411291	TAT	0.00122249
CHM326	rs1411289,rs1411290,rs1411291	TGT	0.49511
CHM359	rs1124492,rs1124493	AT	0.511002
CHM359	rs1124492,rs1124493	CG	0.442543
CHM359	rs1124492,rs1124493	CT	0.0464548
CHM324	rs115906463,rs10884095	GA	0.688264
CHM324	rs115906463,rs10884095	GG	0.311736
CHM378	rs7970865,rs7970874	AA	0.261614
CHM378	rs7970865,rs7970874	TT	0.738386
CHM077	rs6714835,rs6756898,rs12617010	GTA	0.0956072
CHM077	rs6714835,rs6756898,rs12617010	GTC	0.0801034
CHM077	rs6714835,rs6756898,rs12617010	TCA	0.316537
CHM077	rs6714835,rs6756898,rs12617010	TCC	0.196382
CHM077	rs6714835,rs6756898,rs12617010	TTC	0.31137
CHM496	rs8137373,rs2235845	AG	0.0814249
CHM496	rs8137373,rs2235845	GG	0.435115
CHM496	rs8137373,rs2235845	GT	0.483461
CHM134	rs3762896,rs33988198	CA	0.196822
CHM134	rs3762896,rs33988198	CC	0.0660147
CHM134	rs3762896,rs33988198	TA	0.737164
CHM011	rs10788823,rs11583524,rs10788824,rs10788825	GCAG	0.545232
CHM011	rs10788823,rs11583524,rs10788824,rs10788825	GTAA	0.00366748
CHM011	rs10788823,rs11583524,rs10788824,rs10788825	GTGA	0.337408
CHM011	rs10788823,rs11583524,rs10788824,rs10788825	TTGG	0.113692
CHM285	rs855486,rs4879721	AC	0.00122249
CHM285	rs855486,rs4879721	AT	0.503667
CHM285	rs855486,rs4879721	GC	0.49511
CHM038	rs62113260,rs4640359,rs12465630,rs10182021	CAAG	0.160539
CHM038	rs62113260,rs4640359,rs12465630,rs10182021	CGAA	0.310049
CHM038	rs62113260,rs4640359,rs12465630,rs10182021	CGAG	0.0968137
CHM038	rs62113260,rs4640359,rs12465630,rs10182021	CGTG	0.431373
CHM038	rs62113260,rs4640359,rs12465630,rs10182021	TGAG	0.00122549
CHM255	rs1030913,rs1030912,rs35693687	ACA	0.676904
CHM255	rs1030913,rs1030912,rs35693687	ACG	0.002457
CHM255	rs1030913,rs1030912,rs35693687	ATG	0.120393
CHM255	rs1030913,rs1030912,rs35693687	CTA	0.200246
CHM114	rs3135123,rs495367	AA	0.681818
CHM114	rs3135123,rs495367	AG	0.270202
CHM114	rs3135123,rs495367	GA	0.0467172
CHM114	rs3135123,rs495367	GG	0.00126263
CHM364	rs2707209	C	0.658924
CHM364	rs2707209	T	0.341076
CHM047	rs7583554	C	0.768949
CHM047	rs7583554	T	0.231051
CHM102	rs1919550,rs9873648	AA	0.606357
CHM102	rs1919550,rs9873648	AT	0.301956
CHM102	rs1919550,rs9873648	TA	0.091687
CHM595	rs1581971,rs80275814,rs1581972	GCC	0.213936
CHM595	rs1581971,rs80275814,rs1581972	GTC	0.530562
CHM595	rs1581971,rs80275814,rs1581972	TTT	0.255501
CHM170	rs1508651	C	0.422983
CHM170	rs1508651	T	0.577017
CHM367	rs10841120	G	0.519036
CHM367	rs10841120	T	0.480964
CHM246	rs3817522,rs3817521,rs3817520,rs28405723,rs3817519	CCTAA	0.0366748
CHM246	rs3817522,rs3817521,rs3817520,rs28405723,rs3817519	CCTGA	0.0855746
CHM246	rs3817522,rs3817521,rs3817520,rs28405723,rs3817519	TCAGG	0.43154
CHM246	rs3817522,rs3817521,rs3817520,rs28405723,rs3817519	TTTGA	0.443765
CHM246	rs3817522,rs3817521,rs3817520,rs28405723,rs3817519	TTTGG	0.00244499
CHM036	rs4668522,rs4669133	CA	0.443765
CHM036	rs4668522,rs4669133	CG	0.437653
CHM036	rs4668522,rs4669133	TG	0.118582
CHM156	rs2458810	C	0.401235
CHM156	rs2458810	T	0.598765
CHM464	rs8091387	A	0.540342
CHM464	rs8091387	G	0.459658
CHM200	rs3129277,rs3130228,rs9277740,rs9277741	ACAG	0.243276
CHM200	rs3129277,rs3130228,rs9277740,rs9277741	ACCA	0.101467
CHM200	rs3129277,rs3130228,rs9277740,rs9277741	ACCG	0.113692
CHM200	rs3129277,rs3130228,rs9277740,rs9277741	ATCA	0.0562347
CHM200	rs3129277,rs3130228,rs9277740,rs9277741	GTCA	0.48533
CHM400	rs17123116,rs11157780	AC	0.457213
CHM400	rs17123116,rs11157780	AT	0.48044
CHM400	rs17123116,rs11157780	CC	0.0623472
CHM374	rs10506601,rs10879175	AG	0.176845
CHM374	rs10506601,rs10879175	GA	0.287532
CHM374	rs10506601,rs10879175	GG	0.535623
CHM069	rs1880226	A	0.566667
CHM069	rs1880226	G	0.433333
CHM143	rs6856996,rs7676867,rs7698889	CCT	0.513447
CHM143	rs6856996,rs7676867,rs7698889	CTG	0.343521
CHM143	rs6856996,rs7676867,rs7698889	TTG	0.143032
CHM593	rs1710286,rs1710287,rs115074485	CAG	0.064557
CHM593	rs1710286,rs1710287,rs115074485	CGG	0.393671
CHM593	rs1710286,rs1710287,rs115074485	GGG	0.541772
CHM435	rs34723871,rs56143130	CC	0.507335
CHM435	rs34723871,rs56143130	TC	0.00122249
CHM435	rs34723871,rs56143130	TT	0.491443
CHM110	rs1369567,rs1369566,rs1369565	AAT	0.422414
CHM110	rs1369567,rs1369566,rs1369565	GGC	0.577586
CHM592	rs2527036,rs62477260,rs13223338	AAA	0.413203
CHM592	rs2527036,rs62477260,rs13223338	ATG	0.477995
CHM592	rs2527036,rs62477260,rs13223338	TAA	0.108802
CHM281	rs10810899,rs10963442	CC	0.167076
CHM281	rs10810899,rs10963442	CT	0.395577
CHM281	rs10810899,rs10963442	GC	0.437346
CHM144	rs3214037,rs3816589,rs3816588	ATG	0.251843
CHM144	rs3214037,rs3816589,rs3816588	GCG	0.45086
CHM144	rs3214037,rs3816589,rs3816588	GTA	0.297297
CHM444	rs9897281,rs62069897,rs2215237	CCT	0.101966
CHM444	rs9897281,rs62069897,rs2215237	CTC	0.305897
CHM444	rs9897281,rs62069897,rs2215237	CTT	0.17199
CHM444	rs9897281,rs62069897,rs2215237	GTC	0.420147
CHM004	rs1071849,rs17645	AA	0.53912
CHM004	rs1071849,rs17645	CG	0.00122249
CHM004	rs1071849,rs17645	GG	0.459658
CHM337	rs7112833,rs10770108,rs7126751	AAG	0.51467
CHM337	rs7112833,rs10770108,rs7126751	GCA	0.166259
CHM337	rs7112833,rs10770108,rs7126751	GCG	0.319071
CHM408	rs1940539,rs1940538	AT	0.456683
CHM408	rs1940539,rs1940538	TA	0.543317
CHM295	rs3789873,rs3789872,rs3789871,rs3789870	CTAA	0.491443
CHM295	rs3789873,rs3789872,rs3789871,rs3789870	CTAG	0.116137
CHM295	rs3789873,rs3789872,rs3789871,rs3789870	GGAG	0.238386
CHM295	rs3789873,rs3789872,rs3789871,rs3789870	GGGG	0.154034
CHM251	rs12675005,rs2466249,rs9785075	AAG	0.188264
CHM251	rs12675005,rs2466249,rs9785075	GAG	0.212714
CHM251	rs12675005,rs2466249,rs9785075	GGC	0.589242
CHM251	rs12675005,rs2466249,rs9785075	GGG	0.00977995
CHM319	rs11187574	C	0.595355
CHM319	rs11187574	T	0.404645
CHM433	rs8043892,rs34470892,rs34637342,rs8060238	CCGG	0.47066
CHM433	rs8043892,rs34470892,rs34637342,rs8060238	CTAG	0.45599
CHM433	rs8043892,rs34470892,rs34637342,rs8060238	TTAA	0.0733496
CHM282	rs4433233	C	0.671149
CHM282	rs4433233	T	0.328851
CHM410	rs10144273,rs10484040	AC	0.0281174
CHM410	rs10144273,rs10484040	AG	0.734719
CHM410	rs10144273,rs10484040	GG	0.237164
CHM141	rs965011,rs965012	AT	0.556373
CHM141	rs965011,rs965012	CC	0.443627
CHM158	rs16869189,rs313586,rs1496445,rs1496444,rs313585	ACTCC	0.246944
CHM158	rs16869189,rs313586,rs1496445,rs1496444,rs313585	GCCGC	0.179707
CHM158	rs16869189,rs313586,rs1496445,rs1496444,rs313585	GCTCT	0.350856
CHM158	rs16869189,rs313586,rs1496445,rs1496444,rs313585	GTTCC	0.222494
CHM206	rs9374239,rs9374240	AA	0.491443
CHM206	rs9374239,rs9374240	GG	0.508557
CHM057	rs36129872,rs36197726,rs36182108	AAT	0.328851
CHM057	rs36129872,rs36197726,rs36182108	GAT	0.206601
CHM057	rs36129872,rs36197726,rs36182108	GGC	0.464548
CHM151	rs1438785,rs1438786,rs1438787	CCT	0.0146699
CHM151	rs1438785,rs1438786,rs1438787	CTC	0.633252
CHM151	rs1438785,rs1438786,rs1438787	TCT	0.352078
CHM403	rs56098741,rs56756482	CC	0.44132
CHM403	rs56098741,rs56756482	TC	0.160147
CHM403	rs56098741,rs56756482	TT	0.398533
CHM449	rs6504601,rs8077444	CA	0.432763
CHM449	rs6504601,rs8077444	GG	0.567237
CHM263	rs78689340,rs16906161,rs17506603	ACA	0.503667
CHM263	rs78689340,rs16906161,rs17506603	ATA	0.00122249
CHM263	rs78689340,rs16906161,rs17506603	GCA	0.0256724
CHM263	rs78689340,rs16906161,rs17506603	GCG	0.0611247
CHM263	rs78689340,rs16906161,rs17506603	GTA	0.40709
CHM263	rs78689340,rs16906161,rs17506603	GTG	0.00122249
CHM474	rs1548721,rs1548722,rs1548723	ATT	0.55868
CHM474	rs1548721,rs1548722,rs1548723	GCC	0.44132
CHM152	rs60504285,rs74786649,rs13145446,rs13121178	CGAC	0.337408
CHM152	rs60504285,rs74786649,rs13145446,rs13121178	CGGT	0.662592
CHM284	rs9886694,rs7042849,rs9886775	CAT	0.364303
CHM284	rs9886694,rs7042849,rs9886775	CGG	0.278729
CHM284	rs9886694,rs7042849,rs9886775	TAG	0.356968
CHM440	rs3027300,rs3027301,rs3027302,rs3027303	AATC	0.389976
CHM440	rs3027300,rs3027301,rs3027302,rs3027303	AGGC	0.419315
CHM440	rs3027300,rs3027301,rs3027302,rs3027303	AGTC	0.00244499
CHM440	rs3027300,rs3027301,rs3027302,rs3027303	CGTC	0.00122249
CHM440	rs3027300,rs3027301,rs3027302,rs3027303	CGTT	0.187042
CHM031	rs1802871,rs1134756,rs2175594,rs2175593	CACG	0.00122249
CHM031	rs1802871,rs1134756,rs2175594,rs2175593	CGCG	0.528117
CHM031	rs1802871,rs1134756,rs2175594,rs2175593	CGTA	0.391198
CHM031	rs1802871,rs1134756,rs2175594,rs2175593	TATA	0.0794621
CHM020	rs11589785,rs58023111,rs59815839,rs58060874	ACCC	0.0293399
CHM020	rs11589785,rs58023111,rs59815839,rs58060874	ACCT	0.00366748
CHM020	rs11589785,rs58023111,rs59815839,rs58060874	ACTC	0.00244499
CHM020	rs11589785,rs58023111,rs59815839,rs58060874	ACTT	0.0709046
CHM020	rs11589785,rs58023111,rs59815839,rs58060874	ATCC	0.00733496
CHM020	rs11589785,rs58023111,rs59815839,rs58060874	ATCT	0.00366748
CHM020	rs11589785,rs58023111,rs59815839,rs58060874	ATTC	0.00122249
CHM020	rs11589785,rs58023111,rs59815839,rs58060874	ATTT	0.122249
CHM020	rs11589785,rs58023111,rs59815839,rs58060874	GCCC	0.206601
CHM020	rs11589785,rs58023111,rs59815839,rs58060874	GCCT	0.0391198
CHM020	rs11589785,rs58023111,rs59815839,rs58060874	GCTC	0.0158924
CHM020	rs11589785,rs58023111,rs59815839,rs58060874	GCTT	0.112469
CHM020	rs11589785,rs58023111,rs59815839,rs58060874	GTCC	0.0586797
CHM020	rs11589785,rs58023111,rs59815839,rs58060874	GTCT	0.0660147
CHM020	rs11589785,rs58023111,rs59815839,rs58060874	GTTC	0.00733496
CHM020	rs11589785,rs58023111,rs59815839,rs58060874	GTTT	0.253056
CHM023	rs11119305,rs10436972,rs60843894	CCA	0.00977995
CHM023	rs11119305,rs10436972,rs60843894	CTA	0.337408
CHM023	rs11119305,rs10436972,rs60843894	CTG	0.00122249
CHM023	rs11119305,rs10436972,rs60843894	TCA	0.343521
CHM023	rs11119305,rs10436972,rs60843894	TTA	0.149144
CHM023	rs11119305,rs10436972,rs60843894	TTG	0.158924
CHM489	rs1012660,rs1012661,rs1012662	GTC	0.314214
CHM489	rs1012660,rs1012661,rs1012662	TCA	0.523691
CHM489	rs1012660,rs1012661,rs1012662	TTA	0.162095
CHM425	rs12913547,rs12708492	CC	0.404645
CHM425	rs12913547,rs12708492	TC	0.00366748
CHM425	rs12913547,rs12708492	TT	0.591687
CHM591	rs383576,rs73897628,rs441431	CCG	0.51956
CHM591	rs383576,rs73897628,rs441431	TCA	0.0721271
CHM591	rs383576,rs73897628,rs441431	TCG	0.00488998
CHM591	rs383576,rs73897628,rs441431	TTG	0.403423
CHM093	rs9830148,rs80041128,rs12233577,rs9830174	ACAA	0.135697
CHM093	rs9830148,rs80041128,rs12233577,rs9830174	ACGA	0.607579
CHM093	rs9830148,rs80041128,rs12233577,rs9830174	GCAG	0.237164
CHM093	rs9830148,rs80041128,rs12233577,rs9830174	GTAG	0.0195599
CHM294	rs10817138,rs62573306	AC	0.46088
CHM294	rs10817138,rs62573306	AT	0.418093
CHM294	rs10817138,rs62573306	GT	0.121027
CHM041	rs1722416,rs1722417	AC	0.616137
CHM041	rs1722416,rs1722417	TT	0.383863
CHM244	rs801927,rs801926	AA	0.503778
CHM244	rs801927,rs801926	GT	0.496222
CHM363	rs590021,rs948094	CC	0.49511
CHM363	rs590021,rs948094	CT	0.270171
CHM363	rs590021,rs948094	TT	0.234719
CHM142	rs9684373	A	0.404645
CHM142	rs9684373	G	0.595355
CHM107	chr3:151838821,rs6775055,rs6788119	ACT	0.658924
CHM107	chr3:151838821,rs6775055,rs6788119	ATC	0.331296
CHM107	chr3:151838821,rs6775055,rs6788119	TCT	0.00977995
CHM590	rs7184989,rs12934324,rs12934072	CAT	0.158924
CHM590	rs7184989,rs12934324,rs12934072	CGC	0.0354523
CHM590	rs7184989,rs12934324,rs12934072	CGT	0.279951
CHM590	rs7184989,rs12934324,rs12934072	GGC	0.525672
CHM589	rs17118047,rs8020808,rs8020972	AAC	0.147922
CHM589	rs17118047,rs8020808,rs8020972	GAA	0.492665
CHM589	rs17118047,rs8020808,rs8020972	GAC	0.0440098
CHM589	rs17118047,rs8020808,rs8020972	GGC	0.315403
CHM392	rs333369,rs80228832,rs1223973,rs1325387	ATCC	0.449878
CHM392	rs333369,rs80228832,rs1223973,rs1325387	ATCG	0.00733496
CHM392	rs333369,rs80228832,rs1223973,rs1325387	ATTG	0.352078
CHM392	rs333369,rs80228832,rs1223973,rs1325387	GTTC	0.190709
CHM430	rs4786571,rs13335768	GC	0.505051
CHM430	rs4786571,rs13335768	TC	0.27399
CHM430	rs4786571,rs13335768	TT	0.22096
CHM050	rs56289284,rs58448857,rs58134683,rs17031126	CCTG	0.3675
CHM050	rs56289284,rs58448857,rs58134683,rs17031126	CGCG	0.4625
CHM050	rs56289284,rs58448857,rs58134683,rs17031126	TGCA	0.16625
CHM050	rs56289284,rs58448857,rs58134683,rs17031126	TGCG	0.00375
CHM487	rs6517179,rs79344041,rs6517180	CCA	0.389976
CHM487	rs6517179,rs79344041,rs6517180	CCG	0.0195599
CHM487	rs6517179,rs79344041,rs6517180	TCG	0.343521
CHM487	rs6517179,rs79344041,rs6517180	TGA	0.246944
CHM588	rs34615874,rs36110435,rs77221846	AAG	0.217604
CHM588	rs34615874,rs36110435,rs77221846	GGC	0.163814
CHM588	rs34615874,rs36110435,rs77221846	GGG	0.618582
CHM216	rs12525253,rs9356671,rs9460262	CAG	0.354523
CHM216	rs12525253,rs9356671,rs9460262	CGA	0.315403
CHM216	rs12525253,rs9356671,rs9460262	CGG	0.0623472
CHM216	rs12525253,rs9356671,rs9460262	TGG	0.267726
CHM458	rs10853282,rs28651260,rs35143559	CTC	0.094132
CHM458	rs10853282,rs28651260,rs35143559	CTT	0.0256724
CHM458	rs10853282,rs28651260,rs35143559	TCC	0.557457
CHM458	rs10853282,rs28651260,rs35143559	TCT	0.322738
CHM086	rs11129981,rs11129982,rs75361533,rs11129983,rs1896565	AACCA	0.00244499
CHM086	rs11129981,rs11129982,rs75361533,rs11129983,rs1896565	AACCG	0.202934
CHM086	rs11129981,rs11129982,rs75361533,rs11129983,rs1896565	AATCA	0.122249
CHM086	rs11129981,rs11129982,rs75361533,rs11129983,rs1896565	AGCCA	0.0256724
CHM086	rs11129981,rs11129982,rs75361533,rs11129983,rs1896565	CGCCA	0.0599022
CHM086	rs11129981,rs11129982,rs75361533,rs11129983,rs1896565	CGCGA	0.586797
CHM310	rs2781547,rs1577180,rs1577179,rs10900038	CAAG	0.239609
CHM310	rs2781547,rs1577180,rs1577179,rs10900038	CAGA	0.271394
CHM310	rs2781547,rs1577180,rs1577179,rs10900038	CAGG	0.0953545
CHM310	rs2781547,rs1577180,rs1577179,rs10900038	TCGG	0.393643
CHM481	rs4435517,rs4474941,rs34641114	GAA	0.369193
CHM481	rs4435517,rs4474941,rs34641114	GAC	0.00244499
CHM481	rs4435517,rs4474941,rs34641114	GGC	0.259169
CHM481	rs4435517,rs4474941,rs34641114	TAC	0.369193
CHM587	rs4264928,rs4489045,rs56997890,rs4308467	CCAC	0.103912
CHM587	rs4264928,rs4489045,rs56997890,rs4308467	CCAT	0.50489
CHM587	rs4264928,rs4489045,rs56997890,rs4308467	CCGT	0.0427873
CHM587	rs4264928,rs4489045,rs56997890,rs4308467	CTAC	0.0158924
CHM587	rs4264928,rs4489045,rs56997890,rs4308467	TTAC	0.107579
CHM587	rs4264928,rs4489045,rs56997890,rs4308467	TTGC	0.224939
CHM154	rs493293,rs55828740	CT	0.359413
CHM154	rs493293,rs55828740	TC	0.44621
CHM154	rs493293,rs55828740	TT	0.194377
CHM368	rs11050458,rs302310,rs302311	CTG	0.463325
CHM368	rs11050458,rs302310,rs302311	TCG	0.187042
CHM368	rs11050458,rs302310,rs302311	TTA	0.348411
CHM368	rs11050458,rs302310,rs302311	TTG	0.00122249
CHM042	rs6729843,rs10495709,rs722705	CCC	0.00122249
CHM042	rs6729843,rs10495709,rs722705	CTC	0.119804
CHM042	rs6729843,rs10495709,rs722705	TCC	0.358191
CHM042	rs6729843,rs10495709,rs722705	TTT	0.520782
CHM586	rs35102076,rs9831551,rs9831558	CCC	0.243276
CHM586	rs35102076,rs9831551,rs9831558	CCG	0.105134
CHM586	rs35102076,rs9831551,rs9831558	CGG	0.265281
CHM586	rs35102076,rs9831551,rs9831558	TCG	0.386308
CHM318	rs7916437,rs11201679,rs4934118	ATG	0.229829
CHM318	rs7916437,rs11201679,rs4934118	CAA	0.600244
CHM318	rs7916437,rs11201679,rs4934118	CTG	0.169927
CHM068	rs60442236,rs62168144	AA	0.0488998
CHM068	rs60442236,rs62168144	AG	0.581907
CHM068	rs60442236,rs62168144	GG	0.369193
CHM146	rs7682623,rs7682452	CA	0.574572
CHM146	rs7682623,rs7682452	TA	0.00855746
CHM146	rs7682623,rs7682452	TT	0.41687
CHM256	rs77469159,rs7826817	CA	0.559902
CHM256	rs77469159,rs7826817	CG	0.0110024
CHM256	rs77469159,rs7826817	GA	0.00122249
CHM256	rs77469159,rs7826817	GG	0.427873
CHM277	rs4008964,rs7036644,rs10813654	ATT	0.520782
CHM277	rs4008964,rs7036644,rs10813654	CCC	0.40709
CHM277	rs4008964,rs7036644,rs10813654	CTC	0.0721271
CHM302	rs56939961,rs11252060,rs7074913,rs4881211,rs4880626	AAATT	0.341076
CHM302	rs56939961,rs11252060,rs7074913,rs4881211,rs4880626	AGAAT	0.606357
CHM302	rs56939961,rs11252060,rs7074913,rs4881211,rs4880626	AGGTT	0.0146699
CHM302	rs56939961,rs11252060,rs7074913,rs4881211,rs4880626	GGAAT	0.0378973
CHM585	rs6905776,rs9389350,rs12190806	ACC	0.0256724
CHM585	rs6905776,rs9389350,rs12190806	ACT	0.189487
CHM585	rs6905776,rs9389350,rs12190806	ATC	0.526895
CHM585	rs6905776,rs9389350,rs12190806	GCT	0.257946
CHM387	rs9569607,rs11148402,rs11148403	ACA	0.414425
CHM387	rs9569607,rs11148402,rs11148403	AGG	0.310513
CHM387	rs9569607,rs11148402,rs11148403	GGG	0.275061
CHM209	rs12111514,rs77498645,rs6920096	CAT	0.0977723
CHM209	rs12111514,rs77498645,rs6920096	GAC	0.439356
CHM209	rs12111514,rs77498645,rs6920096	GAT	0.462871
CHM584	rs10839615,rs11821166,rs7936315	AAA	0.250611
CHM584	rs10839615,rs11821166,rs7936315	GAA	0.157702
CHM584	rs10839615,rs11821166,rs7936315	GAG	0.398533
CHM584	rs10839615,rs11821166,rs7936315	GTA	0.193154
CHM129	rs55684284,rs28725393,rs28704649	CAG	0.517115
CHM129	rs55684284,rs28725393,rs28704649	GGT	0.482885
CHM583	rs12576017,rs12573934	AT	0.195599
CHM583	rs12576017,rs12573934	GC	0.804401
CHM582	rs11693937,rs17584453	CC	0.289731
CHM582	rs11693937,rs17584453	CG	0.491443
CHM582	rs11693937,rs17584453	TG	0.218826
CHM581	rs7601367,rs7562533,rs74849818	CTC	0.334963
CHM581	rs7601367,rs7562533,rs74849818	GCA	0.385086
CHM581	rs7601367,rs7562533,rs74849818	GCC	0.279951
CHM580	rs2133106,rs61336821	CC	0.311736
CHM580	rs2133106,rs61336821	CT	0.257946
CHM580	rs2133106,rs61336821	TC	0.430318
CHM579	rs10925109,rs638431	CA	0.405868
CHM579	rs10925109,rs638431	CG	0.144254
CHM579	rs10925109,rs638431	TG	0.449878
CHM578	rs9924488,rs8064189	CG	0.592541
CHM578	rs9924488,rs8064189	CT	0.139503
CHM578	rs9924488,rs8064189	GT	0.267956
CHM577	rs11204232,rs9421741,rs4922555	CCA	0.168704
CHM577	rs11204232,rs9421741,rs4922555	TCA	0.151589
CHM577	rs11204232,rs9421741,rs4922555	TCG	0.283619
CHM577	rs11204232,rs9421741,rs4922555	TTA	0.396088
CHM576	rs1452852,rs7099797,rs4625372	ATA	0.0232274
CHM576	rs1452852,rs7099797,rs4625372	GAA	0.0929095
CHM576	rs1452852,rs7099797,rs4625372	GTA	0.371638
CHM576	rs1452852,rs7099797,rs4625372	GTG	0.512225
CHM575	rs16969937,rs72666520,rs9514638	ACC	0.128362
CHM575	rs16969937,rs72666520,rs9514638	ACG	0.442543
CHM575	rs16969937,rs72666520,rs9514638	CTG	0.429095
CHM574	rs1346904,rs1346903,rs1346902,rs1346901	AACA	0.144254
CHM574	rs1346904,rs1346903,rs1346902,rs1346901	AACC	0.0684597
CHM574	rs1346904,rs1346903,rs1346902,rs1346901	AAGA	0.322738
CHM574	rs1346904,rs1346903,rs1346902,rs1346901	GGCC	0.464548
CHM573	rs1596733,rs35140845,rs62011986	CAG	0.155257
CHM573	rs1596733,rs35140845,rs62011986	CGC	0.234719
CHM573	rs1596733,rs35140845,rs62011986	CGG	0.0317848
CHM573	rs1596733,rs35140845,rs62011986	GGG	0.57824
CHM572	rs13335248,rs13335251,rs11866572	GCG	0.240831
CHM572	rs13335248,rs13335251,rs11866572	TCC	0.0146699
CHM572	rs13335248,rs13335251,rs11866572	TCG	0.459658
CHM572	rs13335248,rs13335251,rs11866572	TTC	0.284841
CHM571	rs12462786,rs1158034	AA	0.511002
CHM571	rs12462786,rs1158034	GA	0.330073
CHM571	rs12462786,rs1158034	GG	0.158924
CHM034	rs28494045,rs28377192,rs77865951	CCA	0.211491
CHM034	rs28494045,rs28377192,rs77865951	CCG	0.273839
CHM034	rs28494045,rs28377192,rs77865951	CTG	0.00244499
CHM034	rs28494045,rs28377192,rs77865951	TTG	0.512225
CHM039	rs7578329,rs36043527,rs7578347	CCC	0.389976
CHM039	rs7578329,rs36043527,rs7578347	CTC	0.250611
CHM039	rs7578329,rs36043527,rs7578347	TTT	0.359413
CHM570	rs6041769,rs189661,rs6078884,rs6078885	ATTA	0.100244
CHM570	rs6041769,rs189661,rs6078884,rs6078885	CATA	0.309291
CHM570	rs6041769,rs189661,rs6078884,rs6078885	CTGG	0.590465
CHM569	rs9820108,rs9873224,rs9812831	AGC	0.124694
CHM569	rs9820108,rs9873224,rs9812831	GAC	0.172372
CHM569	rs9820108,rs9873224,rs9812831	GGC	0.229829
CHM569	rs9820108,rs9873224,rs9812831	GGT	0.473105
CHM568	rs118103824,rs2428924,rs2471576	ACA	0.363081
CHM568	rs118103824,rs2428924,rs2471576	ATG	0.564792
CHM568	rs118103824,rs2428924,rs2471576	GCA	0.00122249
CHM568	rs118103824,rs2428924,rs2471576	GTA	0.0709046
CHM274	rs13254252,rs13254498	AA	0.292176
CHM274	rs13254252,rs13254498	GA	0.0232274
CHM274	rs13254252,rs13254498	GG	0.684597
CHM567	rs9423485,rs9423486,rs9423487	CCC	0.301956
CHM567	rs9423485,rs9423486,rs9423487	TCC	0.246944
CHM567	rs9423485,rs9423486,rs9423487	TTC	0.166259
CHM567	rs9423485,rs9423486,rs9423487	TTG	0.284841
CHM566	rs11605776,rs10766074,rs10766075	ACC	0.0135135
CHM566	rs11605776,rs10766074,rs10766075	ATC	0.554054
CHM566	rs11605776,rs10766074,rs10766075	CCT	0.283784
CHM566	rs11605776,rs10766074,rs10766075	CTT	0.148649
CHM565	rs10789671,rs2846421,rs59663756	AAC	0.316626
CHM565	rs10789671,rs2846421,rs59663756	AAG	0.0647922
CHM565	rs10789671,rs2846421,rs59663756	ACG	0.338631
CHM565	rs10789671,rs2846421,rs59663756	GCG	0.279951
CHM564	rs74843486,rs12314794,rs71466048,rs12321791	CCCA	0.42665
CHM564	rs74843486,rs12314794,rs71466048,rs12321791	CCTA	0.301956
CHM564	rs74843486,rs12314794,rs71466048,rs12321791	CGCG	0.169927
CHM564	rs74843486,rs12314794,rs71466048,rs12321791	TGCG	0.101467
CHM563	rs10847034,rs11058450	CC	0.316626
CHM563	rs10847034,rs11058450	CT	0.234719
CHM563	rs10847034,rs11058450	TC	0.448655
CHM386	rs4941494,rs55877010	AG	0.405868
CHM386	rs4941494,rs55877010	GA	0.594132
CHM562	rs4301971,rs1032268	CA	0.470812
CHM562	rs4301971,rs1032268	CT	0.147208
CHM562	rs4301971,rs1032268	TA	0.38198
CHM561	rs892553,rs4778683	AC	0.234719
CHM561	rs892553,rs4778683	CG	0.399756
CHM561	rs892553,rs4778683	TC	0.364303
CHM561	rs892553,rs4778683	TG	0.00122249
CHM560	rs35900603,rs16941567,rs62051074	GTA	0.354523
CHM560	rs35900603,rs16941567,rs62051074	GTT	0.163814
CHM560	rs35900603,rs16941567,rs62051074	TAT	0.481663
CHM559	rs76955222,rs13419370,rs62114658	AAG	0.0476773
CHM559	rs76955222,rs13419370,rs62114658	GAA	0.0232274
CHM559	rs76955222,rs13419370,rs62114658	GAG	0.380196
CHM559	rs76955222,rs13419370,rs62114658	GGA	0.5489
CHM558	rs7604996	A	0.557457
CHM558	rs7604996	T	0.442543
CHM557	chr20:50311192,rs56691698,rs6123068	AGT	0.0293399
CHM557	chr20:50311192,rs56691698,rs6123068	GCC	0.0843521
CHM557	chr20:50311192,rs56691698,rs6123068	GGC	0.392421
CHM557	chr20:50311192,rs56691698,rs6123068	GGT	0.493888
CHM556	rs844394,rs10433361	AG	0.518337
CHM556	rs844394,rs10433361	GA	0.310513
CHM556	rs844394,rs10433361	GG	0.171149
CHM555	rs74649735,rs9790473,rs17676555,rs17614531,rs151095689	AAATC	0.00366748
CHM555	rs74649735,rs9790473,rs17676555,rs17614531,rs151095689	AAATT	0.315403
CHM555	rs74649735,rs9790473,rs17676555,rs17614531,rs151095689	AGATT	0.00122249
CHM555	rs74649735,rs9790473,rs17676555,rs17614531,rs151095689	AGCAT	0.580685
CHM555	rs74649735,rs9790473,rs17676555,rs17614531,rs151095689	TAAAT	0.0146699
CHM555	rs74649735,rs9790473,rs17676555,rs17614531,rs151095689	TACAT	0.0843521
CHM554	rs16849483,rs12044887,rs12734984	GAC	0.145477
CHM554	rs16849483,rs12044887,rs12734984	GGC	0.438875
CHM554	rs16849483,rs12044887,rs12734984	GGT	0.171149
CHM554	rs16849483,rs12044887,rs12734984	TGC	0.244499
CHM553	rs7514889,rs7514942,rs2185101	CCC	0.420538
CHM553	rs7514889,rs7514942,rs2185101	CCG	0.353301
CHM553	rs7514889,rs7514942,rs2185101	CTC	0.0122249
CHM553	rs7514889,rs7514942,rs2185101	CTG	0.123472
CHM553	rs7514889,rs7514942,rs2185101	TTG	0.0904645
CHM552	rs480757,rs16929814,rs10490903	AGA	0.294621
CHM552	rs480757,rs16929814,rs10490903	GAG	0.165037
CHM552	rs480757,rs16929814,rs10490903	GGA	0.540342
CHM551	rs117608518,rs11593741,rs11595724	ACC	0.234719
CHM551	rs117608518,rs11593741,rs11595724	ATA	0.546455
CHM551	rs117608518,rs11593741,rs11595724	GTA	0.218826
CHM550	rs9971454,rs56937920	CG	0.166259
CHM550	rs9971454,rs56937920	GG	0.56846
CHM550	rs9971454,rs56937920	GT	0.265281
CHM549	rs17442566,rs78957223,rs813913	ACC	0.0378973
CHM549	rs17442566,rs78957223,rs813913	AGA	0.442543
CHM549	rs17442566,rs78957223,rs813913	AGC	0.380196
CHM549	rs17442566,rs78957223,rs813913	CGA	0.139364
CHM548	rs6471544,rs11776205	CG	0.268949
CHM548	rs6471544,rs11776205	TA	0.616137
CHM548	rs6471544,rs11776205	TG	0.114914
CHM547	rs1888838,rs1888837	AC	0.0892421
CHM547	rs1888838,rs1888837	AG	0.239609
CHM547	rs1888838,rs1888837	GC	0.58313
CHM547	rs1888838,rs1888837	GG	0.0880196
CHM546	rs9887923,rs7528022	CG	0.42665
CHM546	rs9887923,rs7528022	TC	0.224939
CHM546	rs9887923,rs7528022	TG	0.348411
CHM545	rs17436157,rs9888256,rs11021811	ACA	0.314181
CHM545	rs17436157,rs9888256,rs11021811	ACG	0.440098
CHM545	rs17436157,rs9888256,rs11021811	ATA	0.0929095
CHM545	rs17436157,rs9888256,rs11021811	ATG	0.00366748
CHM545	rs17436157,rs9888256,rs11021811	GCA	0.0806846
CHM545	rs17436157,rs9888256,rs11021811	GCG	0.0684597
CHM544	rs42190,rs76169584,rs42239	ACC	0.377751
CHM544	rs42190,rs76169584,rs42239	TCC	0.0232274
CHM544	rs42190,rs76169584,rs42239	TCT	0.535452
CHM544	rs42190,rs76169584,rs42239	TTT	0.0635697
CHM543	rs4993806,chr18:76338498,rs893487,rs11081627	AAAC	0.462103
CHM543	rs4993806,chr18:76338498,rs893487,rs11081627	AAAT	0.332518
CHM543	rs4993806,chr18:76338498,rs893487,rs11081627	GGGC	0.205379
CHM542	rs3106481,rs57745979	AA	0.239609
CHM542	rs3106481,rs57745979	AG	0.52934
CHM542	rs3106481,rs57745979	GA	0.231051
CHM541	rs12612578,rs62186411,rs6739841	AAG	0.520782
CHM541	rs12612578,rs62186411,rs6739841	GAA	0.248166
CHM541	rs12612578,rs62186411,rs6739841	GAG	0.124694
CHM541	rs12612578,rs62186411,rs6739841	GCG	0.106357
CHM540	rs11703101,chr22:23022497,rs11703025	AGC	0.676039
CHM540	rs11703101,chr22:23022497,rs11703025	ATC	0.0171149
CHM540	rs11703101,chr22:23022497,rs11703025	GGC	0.0745721
CHM540	rs11703101,chr22:23022497,rs11703025	GGT	0.232274
CHM539	rs5018405,rs72622112,rs5018406	ACC	0.371638
CHM539	rs5018405,rs72622112,rs5018406	AGC	0.409535
CHM539	rs5018405,rs72622112,rs5018406	TGA	0.217604
CHM539	rs5018405,rs72622112,rs5018406	TGC	0.00122249
CHM538	rs173082,rs4680890,rs338611	CTG	0.408313
CHM538	rs173082,rs4680890,rs338611	TCA	0.139364
CHM538	rs173082,rs4680890,rs338611	TTA	0.452323
CHM537	rs2044725,rs2326382,rs2044724	CTG	0.0635697
CHM537	rs2044725,rs2326382,rs2044724	TCG	0.306846
CHM537	rs2044725,rs2326382,rs2044724	TTA	0.448655
CHM537	rs2044725,rs2326382,rs2044724	TTG	0.180929
CHM536	rs10248229,rs9641230	AT	0.184597
CHM536	rs10248229,rs9641230	GC	0.359413
CHM536	rs10248229,rs9641230	GT	0.45599
CHM535	rs3861822,rs58240955,rs883961	AGG	0.308068
CHM535	rs3861822,rs58240955,rs883961	GAG	0.114914
CHM535	rs3861822,rs58240955,rs883961	GGC	0.232274
CHM535	rs3861822,rs58240955,rs883961	GGG	0.344743
CHM534	chr10:1841334,rs11250792,rs11250793,rs77689053	AGCC	0.0171149
CHM534	chr10:1841334,rs11250792,rs11250793,rs77689053	GACC	0.118582
CHM534	chr10:1841334,rs11250792,rs11250793,rs77689053	GGCC	0.50489
CHM534	chr10:1841334,rs11250792,rs11250793,rs77689053	GGCT	0.127139
CHM534	chr10:1841334,rs11250792,rs11250793,rs77689053	GGTC	0.232274
CHM533	rs12249581,rs3750841,rs3750842	CCA	0.303178
CHM533	rs12249581,rs3750841,rs3750842	CCC	0.167482
CHM533	rs12249581,rs3750841,rs3750842	CTA	0.41198
CHM533	rs12249581,rs3750841,rs3750842	TTA	0.117359
CHM532	rs10833904,rs74812412,rs75458019	CGG	0.447433
CHM532	rs10833904,rs74812412,rs75458019	CTA	0.222494
CHM532	rs10833904,rs74812412,rs75458019	TGG	0.330073
CHM531	rs4761578,rs4761579,rs148476175	ACA	0.0207824
CHM531	rs4761578,rs4761579,rs148476175	ACC	0.338631
CHM531	rs4761578,rs4761579,rs148476175	ATC	0.167482
CHM531	rs4761578,rs4761579,rs148476175	GCC	0.00611247
CHM531	rs4761578,rs4761579,rs148476175	GTC	0.466993
CHM530	rs4772141,rs79301310,rs9557064,rs1289323,rs4772142,rs12430843	CAATGG	0.211491
CHM530	rs4772141,rs79301310,rs9557064,rs1289323,rs4772142,rs12430843	CGATGG	0.365526
CHM530	rs4772141,rs79301310,rs9557064,rs1289323,rs4772142,rs12430843	CGGCGG	0.00122249
CHM530	rs4772141,rs79301310,rs9557064,rs1289323,rs4772142,rs12430843	CGGTGG	0.223716
CHM530	rs4772141,rs79301310,rs9557064,rs1289323,rs4772142,rs12430843	TGACAA	0.198044
CHM529	rs9519822,rs9519823,rs17446121	AAA	0.55379
CHM529	rs9519822,rs9519823,rs17446121	AAG	0.0122249
CHM529	rs9519822,rs9519823,rs17446121	GAA	0.0953545
CHM529	rs9519822,rs9519823,rs17446121	GGA	0.338631
CHM528	rs12147463,rs12147451,rs61986762,chr14:41059959	ATCA	0.199267
CHM528	rs12147463,rs12147451,rs61986762,chr14:41059959	ATCC	0.0220049
CHM528	rs12147463,rs12147451,rs61986762,chr14:41059959	GCCA	0.531785
CHM528	rs12147463,rs12147451,rs61986762,chr14:41059959	GCTA	0.246944
CHM527	rs652781,rs788327,rs78106619,rs116010956	CCCA	0.175676
CHM527	rs652781,rs788327,rs78106619,rs116010956	GCCA	0.310811
CHM527	rs652781,rs788327,rs78106619,rs116010956	GCTG	0.027027
CHM527	rs652781,rs788327,rs78106619,rs116010956	GTCA	0.486486
CHM526	rs62210226,rs6019144	CC	0.191932
CHM526	rs62210226,rs6019144	CT	0.579462
CHM526	rs62210226,rs6019144	TT	0.228606
CHM525	rs4839619,rs4839620,rs115701722	AGA	0.200489
CHM525	rs4839619,rs4839620,rs115701722	GGA	0.221271
CHM525	rs4839619,rs4839620,rs115701722	GTA	0.57824
CHM524	rs9861306,rs1917789	AG	0.245721
CHM524	rs9861306,rs1917789	GA	0.0635697
CHM524	rs9861306,rs1917789	GG	0.690709
CHM523	rs4677807,rs4677808,rs79938021,rs10693553	ACGG	0.284439
CHM523	rs4677807,rs4677808,rs79938021,rs10693553	GCAG	0.0931122
CHM523	rs4677807,rs4677808,rs79938021,rs10693553	GCGG	0.483418
CHM523	rs4677807,rs4677808,rs79938021,rs10693553	GGGG	0.139031
CHM522	rs981847,rs1813340	CA	0.496333
CHM522	rs981847,rs1813340	CG	0.0709046
CHM522	rs981847,rs1813340	TA	0.432763
CHM521	rs80183961,rs7007826,rs17072244	CGC	0.0672372
CHM521	rs80183961,rs7007826,rs17072244	CGT	0.290954
CHM521	rs80183961,rs7007826,rs17072244	CTT	0.0819071
CHM521	rs80183961,rs7007826,rs17072244	TTC	0.00244499
CHM521	rs80183961,rs7007826,rs17072244	TTT	0.557457
CHM520	rs7010322,rs116440322,rs6991895	CTA	0.43154
CHM520	rs7010322,rs116440322,rs6991895	CTC	0.0953545
CHM520	rs7010322,rs116440322,rs6991895	TTA	0.00855746
CHM520	rs7010322,rs116440322,rs6991895	TTC	0.464548
CHM519	rs4920301,rs4920302,rs11260941,rs4920303,rs4920304	ATTAA	0.106357
CHM519	rs4920301,rs4920302,rs11260941,rs4920303,rs4920304	ATTAG	0.00122249
CHM519	rs4920301,rs4920302,rs11260941,rs4920303,rs4920304	GAGAA	0.00122249
CHM519	rs4920301,rs4920302,rs11260941,rs4920303,rs4920304	GAGAG	0.00366748
CHM519	rs4920301,rs4920302,rs11260941,rs4920303,rs4920304	GAGGG	0.265281
CHM519	rs4920301,rs4920302,rs11260941,rs4920303,rs4920304	GATAA	0.396088
CHM519	rs4920301,rs4920302,rs11260941,rs4920303,rs4920304	GATAG	0.224939
CHM519	rs4920301,rs4920302,rs11260941,rs4920303,rs4920304	GATGG	0.00122249
CHM518	rs4531777,rs62053985,rs2109612	CCC	0.575795
CHM518	rs4531777,rs62053985,rs2109612	TCC	0.0550122
CHM518	rs4531777,rs62053985,rs2109612	TCT	0.140587
CHM518	rs4531777,rs62053985,rs2109612	TTC	0.228606
CHM517	rs2279631,rs2279630,rs10933699	CTA	0.562347
CHM517	rs2279631,rs2279630,rs10933699	TCG	0.162592
CHM517	rs2279631,rs2279630,rs10933699	TTG	0.275061
CHM516	rs6599416,rs34381126	AT	0.383863
CHM516	rs6599416,rs34381126	GC	0.133252
CHM516	rs6599416,rs34381126	GT	0.482885
CHM173	rs36923,rs36922	CC	0.00122249
CHM173	rs36923,rs36922	CT	0.457213
CHM173	rs36923,rs36922	GC	0.541565
CHM515	rs71603892,rs10073514	AT	0.00244499
CHM515	rs71603892,rs10073514	CA	0.586797
CHM515	rs71603892,rs10073514	CT	0.410758
CHM514	rs17121978,rs6664139,rs6672490	CAA	0.546455
CHM514	rs17121978,rs6664139,rs6672490	CTG	0.312958
CHM514	rs17121978,rs6664139,rs6672490	GTG	0.140587
CHM513	rs1619547,rs371380	AA	0.495098
CHM513	rs1619547,rs371380	GA	0.0821078
CHM513	rs1619547,rs371380	GG	0.422794
CHM512	rs2514351,rs2513678,rs7951749	CTC	0.300733
CHM512	rs2514351,rs2513678,rs7951749	TCT	0.5
CHM512	rs2514351,rs2513678,rs7951749	TTC	0.00122249
CHM512	rs2514351,rs2513678,rs7951749	TTT	0.198044
CHM511	rs10860265,rs74728722	CC	0.330073
CHM511	rs10860265,rs74728722	CT	0.239609
CHM511	rs10860265,rs74728722	TT	0.430318
CHM509	rs1024880,rs1024881	AC	0.204156
CHM509	rs1024880,rs1024881	TC	0.484108
CHM509	rs1024880,rs1024881	TG	0.311736
CHM508	rs2154732,rs2154733,rs2655718,rs2849957	AGAA	0.345966
CHM508	rs2154732,rs2154733,rs2655718,rs2849957	AGGT	0.309291
CHM508	rs2154732,rs2154733,rs2655718,rs2849957	GAGT	0.00244499
CHM508	rs2154732,rs2154733,rs2655718,rs2849957	GGGT	0.342298
CHM507	rs1905603,rs7645063,rs34684131	AAT	0.833333
CHM507	rs1905603,rs7645063,rs34684131	GAT	0.100806
CHM507	rs1905603,rs7645063,rs34684131	GGT	0.0658602
CHM506	rs4467650,rs55635113	AC	0.459658
CHM506	rs4467650,rs55635113	AT	0.0904645
CHM506	rs4467650,rs55635113	GC	0.449878
CHM505	rs4569718,rs11931015	CC	0.399756
CHM505	rs4569718,rs11931015	CT	0.124694
CHM505	rs4569718,rs11931015	GC	0.47555
CHM504	rs1560193,rs890744	CA	0.0122249
CHM504	rs1560193,rs890744	CG	0.5
CHM504	rs1560193,rs890744	TA	0.481663
CHM504	rs1560193,rs890744	TG	0.00611247
CHM503	rs13308944,rs13311399,rs55682223	ACC	0.141809
CHM503	rs13308944,rs13311399,rs55682223	ACT	0.427873
CHM503	rs13308944,rs13311399,rs55682223	GTC	0.430318
CHM502	rs10814870,rs2038546,rs7853441	CGA	0.00244499
CHM502	rs10814870,rs2038546,rs7853441	CGG	0.391198
CHM502	rs10814870,rs2038546,rs7853441	CTG	0.205379
CHM502	rs10814870,rs2038546,rs7853441	GGG	0.00122249
CHM502	rs10814870,rs2038546,rs7853441	TTG	0.399756
CHM501	rs11655146,rs7224433	AG	0.349633
CHM501	rs11655146,rs7224433	GA	0.282396
CHM501	rs11655146,rs7224433	GG	0.367971
CHM500	rs12296487,rs12296492,rs7132696,rs12296500	ACGG	0.169927
CHM500	rs12296487,rs12296492,rs7132696,rs12296500	TCGG	0.101467
CHM500	rs12296487,rs12296492,rs7132696,rs12296500	TCGT	0.301956
CHM500	rs12296487,rs12296492,rs7132696,rs12296500	TTGT	0.299511
CHM500	rs12296487,rs12296492,rs7132696,rs12296500	TTTT	0.127139
CHM413	rs12594193,rs7168346	CC	0.00122249
CHM413	rs12594193,rs7168346	GC	0.572127
CHM413	rs12594193,rs7168346	GT	0.42665
CHM096	rs1385884,rs10934254	AG	0.496333
CHM096	rs1385884,rs10934254	TA	0.466993
CHM096	rs1385884,rs10934254	TG	0.0366748
CHM171	rs13170823,rs60557043,rs58969082	AAA	0.0268949
CHM171	rs13170823,rs60557043,rs58969082	AAC	0.398533
CHM171	rs13170823,rs60557043,rs58969082	AGA	0.0317848
CHM171	rs13170823,rs60557043,rs58969082	AGC	0.00122249
CHM171	rs13170823,rs60557043,rs58969082	TAC	0.0281174
CHM171	rs13170823,rs60557043,rs58969082	TGA	0.497555
CHM171	rs13170823,rs60557043,rs58969082	TGC	0.0158924
CHM061	rs2011946	A	0.117359
CHM061	rs2011946	C	0.882641
CHM268	rs10955184,rs10955185	CG	0.577017
CHM268	rs10955184,rs10955185	TA	0.422983
CHM379	rs10774615	C	0.628362
CHM379	rs10774615	T	0.371638
CHM048	rs354232,rs354231	AT	0.0586797
CHM048	rs354232,rs354231	CG	0.55868
CHM048	rs354232,rs354231	CT	0.382641
CHM480	rs74492942,rs12624652,rs6133535	AGG	0.0513447
CHM480	rs74492942,rs12624652,rs6133535	TAA	0.0831296
CHM480	rs74492942,rs12624652,rs6133535	TGA	0.458435
CHM480	rs74492942,rs12624652,rs6133535	TGG	0.40709
CHM291	rs11141882,rs7852430,rs7038971,rs11141883	CCCA	0.433985
CHM291	rs11141882,rs7852430,rs7038971,rs11141883	CCCG	0.00977995
CHM291	rs11141882,rs7852430,rs7038971,rs11141883	TCCA	0.00733496
CHM291	rs11141882,rs7852430,rs7038971,rs11141883	TCCG	0.358191
CHM291	rs11141882,rs7852430,rs7038971,rs11141883	TTCG	0.0623472
CHM291	rs11141882,rs7852430,rs7038971,rs11141883	TTTG	0.128362
CHM329	rs7077910,rs7077914,rs7078048,rs7078052	AACC	0.623457
CHM329	rs7077910,rs7077914,rs7078048,rs7078052	TCTT	0.376543
CHM455	rs11656570,rs11656574,rs28573350,rs11653024	CCAT	0.393643
CHM455	rs11656570,rs11656574,rs28573350,rs11653024	CCGT	0.151589
CHM455	rs11656570,rs11656574,rs28573350,rs11653024	TTGC	0.454768
CHM006	rs12026749,rs1283256,rs8179472	CAC	0.0134474
CHM006	rs12026749,rs1283256,rs8179472	CGC	0.163814
CHM006	rs12026749,rs1283256,rs8179472	TAC	0.272616
CHM006	rs12026749,rs1283256,rs8179472	TAT	0.0513447
CHM006	rs12026749,rs1283256,rs8179472	TGC	0.00122249
CHM006	rs12026749,rs1283256,rs8179472	TGT	0.497555
CHM304	rs11258653,rs10906501,rs11258655	AGC	0.140587
CHM304	rs11258653,rs10906501,rs11258655	AGT	0.396088
CHM304	rs11258653,rs10906501,rs11258655	GCC	0.251834
CHM304	rs11258653,rs10906501,rs11258655	GGC	0.211491
CHM308	rs66688872,rs2817833,rs2796304	ACC	0.0305623
CHM308	rs66688872,rs2817833,rs2796304	TCA	0.378973
CHM308	rs66688872,rs2817833,rs2796304	TCC	0.00122249
CHM308	rs66688872,rs2817833,rs2796304	TTC	0.589242
CHM339	rs4129901,rs4129900,rs4129902	CCC	0.550122
CHM339	rs4129901,rs4129900,rs4129902	CTT	0.111247
CHM339	rs4129901,rs4129900,rs4129902	TTC	0.338631
CHM344	rs117824839,rs4542401	CA	0.409535
CHM344	rs117824839,rs4542401	CG	0.517115
CHM344	rs117824839,rs4542401	TG	0.0733496
CHM370	rs7980661,rs7970023,rs12049957	CAA	0.278729
CHM370	rs7980661,rs7970023,rs12049957	CTC	0.58802
CHM370	rs7980661,rs7970023,rs12049957	TAC	0.133252
CHM372	rs10878294,rs11175796,rs1472259	CGG	0.228606
CHM372	rs10878294,rs11175796,rs1472259	TAG	0.193154
CHM372	rs10878294,rs11175796,rs1472259	TGA	0.577017
CHM372	rs10878294,rs11175796,rs1472259	TGG	0.00122249
CHM385	rs12868766,rs799521,rs799522,rs6561012	ACCA	0.0330073
CHM385	rs12868766,rs799521,rs799522,rs6561012	ACCG	0.0452323
CHM385	rs12868766,rs799521,rs799522,rs6561012	ACTG	0.326406
CHM385	rs12868766,rs799521,rs799522,rs6561012	ATCG	0.319071
CHM385	rs12868766,rs799521,rs799522,rs6561012	GCCG	0.276284
CHM393	rs7334395,rs7334722,rs4773154,rs7334237	CGCA	0.232274
CHM393	rs7334395,rs7334722,rs4773154,rs7334237	CGTA	0.226161
CHM393	rs7334395,rs7334722,rs4773154,rs7334237	TACG	0.53912
CHM393	rs7334395,rs7334722,rs4773154,rs7334237	TGCG	0.00244499
CHM423	rs12593459,rs10851597,rs11071218,rs58965376	CAAA	0.00122249
CHM423	rs12593459,rs10851597,rs11071218,rs58965376	CGGA	0.0855746
CHM423	rs12593459,rs10851597,rs11071218,rs58965376	TAAA	0.566015
CHM423	rs12593459,rs10851597,rs11071218,rs58965376	TGGA	0.0281174
CHM423	rs12593459,rs10851597,rs11071218,rs58965376	TGGC	0.319071
CHM428	rs9920857,rs4485322,rs4563015	CCC	0.158924
CHM428	rs9920857,rs4485322,rs4563015	CGC	0.0122249
CHM428	rs9920857,rs4485322,rs4563015	CGT	0.634474
CHM428	rs9920857,rs4485322,rs4563015	TGC	0.194377
CHM460	rs4798735,rs76182966	CC	0.00122249
CHM460	rs4798735,rs76182966	CT	0.562347
CHM460	rs4798735,rs76182966	TC	0.163814
CHM460	rs4798735,rs76182966	TT	0.272616
CHM037	rs1981456,rs79914745,rs4669244	AAG	0.316626
CHM037	rs1981456,rs79914745,rs4669244	ACG	0.0281174
CHM037	rs1981456,rs79914745,rs4669244	ACT	0.400978
CHM037	rs1981456,rs79914745,rs4669244	CCG	0.253056
CHM037	rs1981456,rs79914745,rs4669244	CCT	0.00122249
CHM072	rs73991726,rs13393869	CA	0.556235
CHM072	rs73991726,rs13393869	CG	0.305623
CHM072	rs73991726,rs13393869	TA	0.138142
CHM073	rs55750582,rs60177308,rs16862068	ATA	0.44621
CHM073	rs55750582,rs60177308,rs16862068	GCC	0.552567
CHM073	rs55750582,rs60177308,rs16862068	GTC	0.00122249
CHM074	rs13382479,rs13394478,rs13420189	CGG	0.372861
CHM074	rs13382479,rs13394478,rs13420189	TAG	0.564792
CHM074	rs13382479,rs13394478,rs13420189	TGC	0.0623472
CHM099	rs7651803,rs59890586,rs9817845,rs9873638	AGTG	0.00244499
CHM099	rs7651803,rs59890586,rs9817845,rs9873638	CACT	0.218826
CHM099	rs7651803,rs59890586,rs9817845,rs9873638	CGCT	0.261614
CHM099	rs7651803,rs59890586,rs9817845,rs9873638	CGTG	0.517115
CHM101	rs1128159,rs1128158,rs1128154	CAT	0.310513
CHM101	rs1128159,rs1128158,rs1128154	CCG	0.156479
CHM101	rs1128159,rs1128158,rs1128154	TCG	0.533007
CHM111	rs75556421,rs1992670,rs2248422	GGC	0.183374
CHM111	rs75556421,rs1992670,rs2248422	TGC	0.0134474
CHM111	rs75556421,rs1992670,rs2248422	TGT	0.414425
CHM111	rs75556421,rs1992670,rs2248422	TTC	0.388753
CHM112	rs2630244,rs2173799,rs7615260,rs2173800	CGAG	0.140587
CHM112	rs2630244,rs2173799,rs7615260,rs2173800	CGTA	0.102689
CHM112	rs2630244,rs2173799,rs7615260,rs2173800	CTTA	0.533007
CHM112	rs2630244,rs2173799,rs7615260,rs2173800	TGAG	0.223716
CHM125	rs12504297,rs12501245,rs62410283	CCG	0.255501
CHM125	rs12504297,rs12501245,rs62410283	CGC	0.5489
CHM125	rs12504297,rs12501245,rs62410283	TCC	0.195599
CHM128	rs2132857,rs2132856,rs3733528	CGA	0.596577
CHM128	rs2132857,rs2132856,rs3733528	GAA	0.193154
CHM128	rs2132857,rs2132856,rs3733528	GGA	0.0232274
CHM128	rs2132857,rs2132856,rs3733528	GGG	0.187042
CHM131	rs10021462,rs58877260,rs59971980,rs11939135,rs78328818	GCGTC	0.614914
CHM131	rs10021462,rs58877260,rs59971980,rs11939135,rs78328818	TCGGT	0.217604
CHM131	rs10021462,rs58877260,rs59971980,rs11939135,rs78328818	TTGGC	0.167482
CHM145	rs1369369,rs11099198,rs11099199	ACA	0.306846
CHM145	rs1369369,rs11099198,rs11099199	AGG	0.191932
CHM145	rs1369369,rs11099198,rs11099199	TGA	0.501222
CHM174	rs1531613	C	0.353301
CHM174	rs1531613	T	0.646699
CHM179	rs148547344,rs142118300,rs146209901,rs139140657	CCTA	0.389976
CHM179	rs148547344,rs142118300,rs146209901,rs139140657	GCCA	0.396088
CHM179	rs148547344,rs142118300,rs146209901,rs139140657	GCTG	0.185819
CHM179	rs148547344,rs142118300,rs146209901,rs139140657	GGTG	0.0281174
CHM196	rs2057511,rs2057512,rs9505600	CCA	0.458435
CHM196	rs2057511,rs2057512,rs9505600	CCG	0.0977995
CHM196	rs2057511,rs2057512,rs9505600	CTG	0.178484
CHM196	rs2057511,rs2057512,rs9505600	TCG	0.265281
CHM204	rs2812700,rs2655665,rs9341782,rs2814374	CCCG	0.0256724
CHM204	rs2812700,rs2655665,rs9341782,rs2814374	CCGG	0.567237
CHM204	rs2812700,rs2655665,rs9341782,rs2814374	CTCG	0.200489
CHM204	rs2812700,rs2655665,rs9341782,rs2814374	TCCG	0.206601
CHM214	rs16895356,rs9456885,rs7765512	CGG	0.0733496
CHM214	rs16895356,rs9456885,rs7765512	TGA	0.308068
CHM214	rs16895356,rs9456885,rs7765512	TTG	0.618582
CHM300	rs1717422,rs66705679	CC	0.410758
CHM300	rs1717422,rs66705679	CT	0.158924
CHM300	rs1717422,rs66705679	TC	0.430318
CHM009	rs1725393,rs1725394,rs7554094	GTA	0.254279
CHM009	rs1725393,rs1725394,rs7554094	TGA	0.43643
CHM009	rs1725393,rs1725394,rs7554094	TTA	0.00122249
CHM009	rs1725393,rs1725394,rs7554094	TTT	0.308068
CHM024	rs11119437,rs4844967,rs2494175,rs4844968,rs4844969	CAACA	0.108802
CHM024	rs11119437,rs4844967,rs2494175,rs4844968,rs4844969	CATCA	0.235941
CHM024	rs11119437,rs4844967,rs2494175,rs4844968,rs4844969	CGGAG	0.498778
CHM024	rs11119437,rs4844967,rs2494175,rs4844968,rs4844969	TAACA	0.156479
CHM026	rs7539937,rs2789818,rs2795312	CGT	0.110024
CHM026	rs7539937,rs2789818,rs2795312	CTG	0.376528
CHM026	rs7539937,rs2789818,rs2795312	TAT	0.513447
CHM032	rs1632285,rs4658381,rs1635496	AAG	0.154034
CHM032	rs1632285,rs4658381,rs1635496	GAA	0.389976
CHM032	rs1632285,rs4658381,rs1635496	GGA	0.45599
CHM033	rs12737156,rs12041538,rs10924374	CCT	0.239609
CHM033	rs12737156,rs12041538,rs10924374	TCC	0.190709
CHM033	rs12737156,rs12041538,rs10924374	TTT	0.569682
CHM306	rs10764473,rs11014109,rs10764474,rs10828659	CAGC	0.46088
CHM306	rs10764473,rs11014109,rs10764474,rs10828659	TAAC	0.196822
CHM306	rs10764473,rs11014109,rs10764474,rs10828659	TGAA	0.342298
CHM316	rs9420495,rs2161885,rs11186592	CGT	0.418093
CHM316	rs9420495,rs2161885,rs11186592	TAT	0.259169
CHM316	rs9420495,rs2161885,rs11186592	TGC	0.322738
CHM328	rs579902,rs579848,rs73364248	ACA	0.0232274
CHM328	rs579902,rs579848,rs73364248	ACG	0.216381
CHM328	rs579902,rs579848,rs73364248	ATA	0.376528
CHM328	rs579902,rs579848,rs73364248	ATG	0.00244499
CHM328	rs579902,rs579848,rs73364248	GTG	0.381418
CHM353	rs3862760,rs17143390,rs3862761	CAC	0.315403
CHM353	rs3862760,rs17143390,rs3862761	TAC	0.00855746
CHM353	rs3862760,rs17143390,rs3862761	TAT	0.233496
CHM353	rs3862760,rs17143390,rs3862761	TGC	0.442543
CHM354	rs1971356,rs1971357,rs7122593	CCC	0.143032
CHM354	rs1971356,rs1971357,rs7122593	TCT	0.555012
CHM354	rs1971356,rs1971357,rs7122593	TTC	0.301956
CHM355	rs1944926,rs4259858,rs11213884	GGC	0.00122249
CHM355	rs1944926,rs4259858,rs11213884	GGT	0.49511
CHM355	rs1944926,rs4259858,rs11213884	TAT	0.161369
CHM355	rs1944926,rs4259858,rs11213884	TGC	0.342298
CHM382	rs7320278,rs7320289,rs9554132	CAA	0.00122249
CHM382	rs7320278,rs7320289,rs9554132	CCA	0.501222
CHM382	rs7320278,rs7320289,rs9554132	GCC	0.255501
CHM382	rs7320278,rs7320289,rs9554132	GTA	0.242054
CHM399	rs7151595,rs7151738,rs7150440	GGC	0.229829
CHM399	rs7151595,rs7151738,rs7150440	GGG	0.41687
CHM399	rs7151595,rs7151738,rs7150440	TGC	0.00122249
CHM399	rs7151595,rs7151738,rs7150440	TTC	0.352078
CHM405	rs8007809,rs35472552,rs17111365	AAC	0.418159
CHM405	rs8007809,rs35472552,rs17111365	AAT	0.0153453
CHM405	rs8007809,rs35472552,rs17111365	AGT	0.212276
CHM405	rs8007809,rs35472552,rs17111365	TAT	0.35422
CHM409	rs10130104,rs4496052,rs4584760	ACG	0.224939
CHM409	rs10130104,rs4496052,rs4584760	AGA	0.41687
CHM409	rs10130104,rs4496052,rs4584760	GGG	0.358191
CHM412	chr14:107087062,rs74987228,rs12893656,chr14:107087087,rs142122081	CCCCG	0.166259
CHM412	chr14:107087062,rs74987228,rs12893656,chr14:107087087,rs142122081	CCGTG	0.44132
CHM412	chr14:107087062,rs74987228,rs12893656,chr14:107087087,rs142122081	TCGTG	0.392421
CHM442	rs10521191,rs78005658,rs717786	CAA	0.191932
CHM442	rs10521191,rs78005658,rs717786	CGA	0.00122249
CHM442	rs10521191,rs78005658,rs717786	TGA	0.328851
CHM442	rs10521191,rs78005658,rs717786	TGG	0.477995
CHM035	rs7604324,rs59341632,rs2609196	CAA	0.361858
CHM035	rs7604324,rs59341632,rs2609196	TAA	0.00122249
CHM035	rs7604324,rs59341632,rs2609196	TAG	0.377751
CHM035	rs7604324,rs59341632,rs2609196	TCA	0.259169
CHM040	rs2544536,rs117944980,rs4668977	CAG	0.506345
CHM040	rs2544536,rs117944980,rs4668977	CCA	0.233503
CHM040	rs2544536,rs117944980,rs4668977	TAA	0.260152
CHM049	rs55669903,rs2862733	CC	0.266504
CHM049	rs55669903,rs2862733	CT	0.562347
CHM049	rs55669903,rs2862733	TC	0.171149
CHM051	rs80183779,rs11126162,rs13030887,rs2089025	ATCG	0.0843521
CHM051	rs80183779,rs11126162,rs13030887,rs2089025	TCCC	0.161369
CHM051	rs80183779,rs11126162,rs13030887,rs2089025	TCTG	0.453545
CHM051	rs80183779,rs11126162,rs13030887,rs2089025	TTCG	0.300733
CHM052	rs6742689,rs6714065,rs28555118,rs12477498	CAGG	0.101467
CHM052	rs6742689,rs6714065,rs28555118,rs12477498	CCAC	0.40709
CHM052	rs6742689,rs6714065,rs28555118,rs12477498	TCGG	0.491443
CHM495	rs2144349,rs9613143,rs1207386,rs76412902	CTCT	0.391198
CHM495	rs2144349,rs9613143,rs1207386,rs76412902	TACT	0.00855746
CHM495	rs2144349,rs9613143,rs1207386,rs76412902	TTCC	0.377751
CHM495	rs2144349,rs9613143,rs1207386,rs76412902	TTTT	0.222494
CHM084	rs83626,rs34003290,rs166095,rs4274731	GACG	0.00122249
CHM084	rs83626,rs34003290,rs166095,rs4274731	GATG	0.366748
CHM084	rs83626,rs34003290,rs166095,rs4274731	GCCA	0.0183374
CHM084	rs83626,rs34003290,rs166095,rs4274731	GCCG	0.245721
CHM084	rs83626,rs34003290,rs166095,rs4274731	TACG	0.367971
CHM092	rs12631888,rs7629754,rs4677357,rs4677358,rs4677359	ACAAG	0.429095
CHM092	rs12631888,rs7629754,rs4677357,rs4677358,rs4677359	TCATA	0.150367
CHM092	rs12631888,rs7629754,rs4677357,rs4677358,rs4677359	TCATG	0.0171149
CHM092	rs12631888,rs7629754,rs4677357,rs4677358,rs4677359	TTGTA	0.403423
CHM119	rs3899532,rs976717,rs635756,rs976718	ATAT	0.299511
CHM119	rs3899532,rs976717,rs635756,rs976718	GCAG	0.0171149
CHM119	rs3899532,rs976717,rs635756,rs976718	GCTG	0.449878
CHM119	rs3899532,rs976717,rs635756,rs976718	GTAG	0.233496
CHM121	rs56105534,rs13128273,rs6835095	ACC	0.162592
CHM121	rs56105534,rs13128273,rs6835095	GCC	0.00244499
CHM121	rs56105534,rs13128273,rs6835095	GCT	0.365526
CHM121	rs56105534,rs13128273,rs6835095	GGC	0.469438
CHM165	rs10063325,rs7721928,rs7703707	CCA	0.190709
CHM165	rs10063325,rs7721928,rs7703707	CTC	0.338631
CHM165	rs10063325,rs7721928,rs7703707	TCC	0.47066
CHM182	rs4895215,rs1388110,rs6877373	CAA	0.407035
CHM182	rs4895215,rs1388110,rs6877373	CTG	0.310302
CHM182	rs4895215,rs1388110,rs6877373	TAG	0.282663
CHM191	rs2879650,rs2339959,rs4302609	ACG	0.56357
CHM191	rs2879650,rs2339959,rs4302609	TTG	0.191932
CHM191	rs2879650,rs2339959,rs4302609	TTT	0.244499
CHM193	rs870080,rs55776749,chr6:452754,rs62390361,rs9405689	AAAGC	0.306373
CHM193	rs870080,rs55776749,chr6:452754,rs62390361,rs9405689	AGAAC	0.28799
CHM193	rs870080,rs55776749,chr6:452754,rs62390361,rs9405689	AGAGT	0.00122549
CHM193	rs870080,rs55776749,chr6:452754,rs62390361,rs9405689	GAAGC	0.00245098
CHM193	rs870080,rs55776749,chr6:452754,rs62390361,rs9405689	GAAGT	0.401961
CHM210	rs9498315,rs576897,rs632262,rs9498316,rs530516	AACAG	0.154412
CHM210	rs9498315,rs576897,rs632262,rs9498316,rs530516	GATGG	0.481618
CHM210	rs9498315,rs576897,rs632262,rs9498316,rs530516	GGCGA	0.363971
CHM229	rs2192656,rs2192657,rs2192658	ACC	0.327628
CHM229	rs2192656,rs2192657,rs2192658	GCT	0.536675
CHM229	rs2192656,rs2192657,rs2192658	GGC	0.135697
CHM249	rs13282730,rs78590223,rs11774620,rs11995034,rs11136711	AACCC	0.0146699
CHM249	rs13282730,rs78590223,rs11774620,rs11995034,rs11136711	AACCT	0.253056
CHM249	rs13282730,rs78590223,rs11774620,rs11995034,rs11136711	AGCCT	0.00122249
CHM249	rs13282730,rs78590223,rs11774620,rs11995034,rs11136711	AGTCT	0.279951
CHM249	rs13282730,rs78590223,rs11774620,rs11995034,rs11136711	AGTTT	0.00122249
CHM249	rs13282730,rs78590223,rs11774620,rs11995034,rs11136711	GGCGC	0.449878
CHM250	rs4375004,rs10216961,rs7007897	AGC	0.129584
CHM250	rs4375004,rs10216961,rs7007897	ATC	0.00122249
CHM250	rs4375004,rs10216961,rs7007897	ATT	0.57824
CHM250	rs4375004,rs10216961,rs7007897	GGC	0.290954
CHM253	rs644062,rs6987668,rs75224455,rs17123777,rs693030	ATCGC	0.300733
CHM253	rs644062,rs6987668,rs75224455,rs17123777,rs693030	GCTGC	0.260391
CHM253	rs644062,rs6987668,rs75224455,rs17123777,rs693030	GTCGT	0.432763
CHM253	rs644062,rs6987668,rs75224455,rs17123777,rs693030	GTCTC	0.00611247
CHM275	rs5026628,rs5026627,rs5026626,rs5026625	CCAT	0.339646
CHM275	rs5026628,rs5026627,rs5026626,rs5026625	CTGC	0.141414
CHM275	rs5026628,rs5026627,rs5026626,rs5026625	TTGC	0.518939
CHM276	rs7025339,rs4373573,rs4358850	CGT	0.48533
CHM276	rs7025339,rs4373573,rs4358850	TAA	0.143032
CHM276	rs7025339,rs4373573,rs4358850	TGT	0.371638
CHM279	rs7854892,rs2382475,rs1887578	ATA	0.398533
CHM279	rs7854892,rs2382475,rs1887578	CCA	0.261614
CHM279	rs7854892,rs2382475,rs1887578	CCC	0.00122249
CHM279	rs7854892,rs2382475,rs1887578	CTC	0.338631
CHM289	rs1416551,rs4745502,rs1339233	GAG	0.292176
CHM289	rs1416551,rs4745502,rs1339233	GGG	0.00122249
CHM289	rs1416551,rs4745502,rs1339233	GGT	0.463325
CHM289	rs1416551,rs4745502,rs1339233	TAT	0.243276
CHM010	rs7547543,rs1361229	AG	0.45197
CHM010	rs7547543,rs1361229	GC	0.54803
CHM015	rs2811321	G	0.518337
CHM015	rs2811321	T	0.481663
CHM028	rs4846362,rs4846363,rs74632984	AAG	0.55868
CHM028	rs4846362,rs4846363,rs74632984	CAG	0.0110024
CHM028	rs4846362,rs4846363,rs74632984	CTA	0.234719
CHM028	rs4846362,rs4846363,rs74632984	CTG	0.195599
CHM314	rs12258924,rs11001835,rs78896489,rs75047734	AGCT	0.344743
CHM314	rs12258924,rs11001835,rs78896489,rs75047734	AGGT	0.0562347
CHM314	rs12258924,rs11001835,rs78896489,rs75047734	GACT	0.51956
CHM314	rs12258924,rs11001835,rs78896489,rs75047734	GGCC	0.0794621
CHM338	rs4328193	C	0.4022
CHM338	rs4328193	G	0.5978
CHM351	rs3019840,rs3019839,rs3019838,rs2921339	CCCC	0.645477
CHM351	rs3019840,rs3019839,rs3019838,rs2921339	CTTT	0.248166
CHM351	rs3019840,rs3019839,rs3019838,rs2921339	TTTT	0.106357
CHM356	rs1945096,rs7102977	CA	0.48044
CHM356	rs1945096,rs7102977	CC	0.00488998
CHM356	rs1945096,rs7102977	TA	0.0305623
CHM356	rs1945096,rs7102977	TC	0.484108
CHM383	rs595449,rs202099,rs9315003,rs9550554,rs202100	CTTGT	0.128362
CHM383	rs595449,rs202099,rs9315003,rs9550554,rs202100	TCCAT	0.377751
CHM383	rs595449,rs202099,rs9315003,rs9550554,rs202100	TCCGT	0.394866
CHM383	rs595449,rs202099,rs9315003,rs9550554,rs202100	TCTGC	0.096577
CHM383	rs595449,rs202099,rs9315003,rs9550554,rs202100	TTTGT	0.00244499
CHM391	rs3007761,rs3007762	AC	0.574684
CHM391	rs3007761,rs3007762	TT	0.425316
CHM394	rs6560957,rs9525218,rs6560958,rs12429090	ACCC	0.106618
CHM394	rs6560957,rs9525218,rs6560958,rs12429090	ACCT	0.0686275
CHM394	rs6560957,rs9525218,rs6560958,rs12429090	ACTC	0.329657
CHM394	rs6560957,rs9525218,rs6560958,rs12429090	ATCC	0.189951
CHM394	rs6560957,rs9525218,rs6560958,rs12429090	GCCC	0.305147
CHM401	rs7158640,rs72624754	AG	0.331593
CHM401	rs7158640,rs72624754	CA	0.353786
CHM401	rs7158640,rs72624754	CG	0.313316
CHM401	rs7158640,rs72624754	TG	0.00130548
CHM421	rs150769223,rs935001,rs935002	ACG	0.370416
CHM421	rs150769223,rs935001,rs935002	ATA	0.575795
CHM421	rs150769223,rs935001,rs935002	GCG	0.0537897
CHM422	rs2446413,rs2470185,rs2470186,rs75043276	ATCC	0.308068
CHM422	rs2446413,rs2470185,rs2470186,rs75043276	ATCT	0.205379
CHM422	rs2446413,rs2470185,rs2470186,rs75043276	CCCC	0.101467
CHM422	rs2446413,rs2470185,rs2470186,rs75043276	CCTC	0.385086
CHM427	rs77678571,rs58844886,rs41553612	ACG	0.311736
CHM427	rs77678571,rs58844886,rs41553612	ATA	0.103912
CHM427	rs77678571,rs58844886,rs41553612	ATG	0.584352
CHM429	rs886912	C	0.525672
CHM429	rs886912	G	0.474328
CHM443	rs12451747,rs7210937	AC	0.457213
CHM443	rs12451747,rs7210937	AG	0.0281174
CHM443	rs12451747,rs7210937	CG	0.51467
CHM476	rs60668498	C	0.536675
CHM476	rs60668498	T	0.463325
CHM054	rs71411845,rs11127010,rs11127011,rs10185771	ACCG	0.00122249
CHM054	rs71411845,rs11127010,rs11127011,rs10185771	GAGA	0.561125
CHM054	rs71411845,rs11127010,rs11127011,rs10185771	GCCA	0.342298
CHM054	rs71411845,rs11127010,rs11127011,rs10185771	GCCG	0.0953545
CHM058	rs4322791,rs4413105	AC	0.59291
CHM058	rs4322791,rs4413105	GG	0.40709
CHM062	rs7573893,rs17795220,rs7571013	CGA	0.00122249
CHM062	rs7573893,rs17795220,rs7571013	CGG	0.123472
CHM062	rs7573893,rs17795220,rs7571013	TAG	0.418093
CHM062	rs7573893,rs17795220,rs7571013	TGA	0.422983
CHM062	rs7573893,rs17795220,rs7571013	TGG	0.0342298
CHM483	rs6030410,rs6072827,rs2425524	CAG	0.294621
CHM483	rs6030410,rs6072827,rs2425524	CGG	0.00488998
CHM483	rs6030410,rs6072827,rs2425524	CGT	0.564792
CHM483	rs6030410,rs6072827,rs2425524	TGG	0.135697
CHM090	rs6549017,rs7430480,rs73834844	AAA	0.345966
CHM090	rs6549017,rs7430480,rs73834844	AGA	0.0268949
CHM090	rs6549017,rs7430480,rs73834844	AGC	0.149144
CHM090	rs6549017,rs7430480,rs73834844	CGA	0.477995
CHM108	rs868553,rs58153725	CA	0.00122249
CHM108	rs868553,rs58153725	CG	0.625917
CHM108	rs868553,rs58153725	TA	0.204156
CHM108	rs868553,rs58153725	TG	0.168704
CHM123	rs7689240,chr4:35315492,rs7663819,rs78584240	AGCT	0.0929095
CHM123	rs7689240,chr4:35315492,rs7663819,rs78584240	AGGC	0.638142
CHM123	rs7689240,chr4:35315492,rs7663819,rs78584240	GGCC	0.260391
CHM123	rs7689240,chr4:35315492,rs7663819,rs78584240	GTCC	0.00855746
CHM147	rs5015821,rs5015823	AA	0.5
CHM147	rs5015821,rs5015823	GG	0.5
CHM163	rs11953760,rs7715813,rs7734297	CAC	0.676039
CHM163	rs11953760,rs7715813,rs7734297	CTT	0.106357
CHM163	rs11953760,rs7715813,rs7734297	TAT	0.217604
CHM175	rs7730146,rs10039470	CC	0.4511
CHM175	rs7730146,rs10039470	CT	0.0867971
CHM175	rs7730146,rs10039470	TT	0.462103
CHM201	rs3822878,rs3822879,rs3822880	ATT	0.438875
CHM201	rs3822878,rs3822879,rs3822880	GAC	0.561125
CHM202	rs10806553,rs2502236,rs2502238	AGA	0.281174
CHM202	rs10806553,rs2502236,rs2502238	GAA	0.605134
CHM202	rs10806553,rs2502236,rs2502238	GGG	0.113692
CHM215	rs7740603,rs78776978,rs1661397	ATG	0.183374
CHM215	rs7740603,rs78776978,rs1661397	GAG	0.234719
CHM215	rs7740603,rs78776978,rs1661397	GTA	0.526895
CHM215	rs7740603,rs78776978,rs1661397	GTG	0.0550122
CHM220	rs1917551,rs1589843	CC	0.0757946
CHM220	rs1917551,rs1589843	CG	0.369193
CHM220	rs1917551,rs1589843	TG	0.555012
CHM227	rs6948185,rs12671392	AT	0.452323
CHM227	rs6948185,rs12671392	CA	0.547677
CHM228	rs3108424,rs117048013,rs4729253	ACT	0.546455
CHM228	rs3108424,rs117048013,rs4729253	GAT	0.138142
CHM228	rs3108424,rs117048013,rs4729253	GCG	0.265281
CHM228	rs3108424,rs117048013,rs4729253	GCT	0.0501222
CHM232	rs13238456	C	0.432763
CHM232	rs13238456	G	0.567237
CHM261	rs13268227,rs13266610	CA	0.43643
CHM261	rs13268227,rs13266610	CG	0.00488998
CHM261	rs13268227,rs13266610	TG	0.55868
CHM265	rs12550411,rs12550416	GC	0.0611247
CHM265	rs12550411,rs12550416	TC	0.47066
CHM265	rs12550411,rs12550416	TT	0.468215
CHM269	rs7838863,rs7838983,rs502914,rs78183159	ACAC	0.303178
CHM269	rs7838863,rs7838983,rs502914,rs78183159	ACGC	0.279951
CHM269	rs7838863,rs7838983,rs502914,rs78183159	GGGC	0.341076
CHM269	rs7838863,rs7838983,rs502914,rs78183159	GGGT	0.0757946
CHM271	rs6469009,rs6982396,rs6469010	ACC	0.143032
CHM271	rs6469009,rs6982396,rs6469010	ACT	0.0806846
CHM271	rs6469009,rs6982396,rs6469010	AGT	0.473105
CHM271	rs6469009,rs6982396,rs6469010	CCC	0.00366748
CHM271	rs6469009,rs6982396,rs6469010	CCT	0.298289
CHM271	rs6469009,rs6982396,rs6469010	CGT	0.00122249
CHM287	rs10868934	C	0.44132
CHM287	rs10868934	T	0.55868
CHM013	rs1550542,rs1550541	CC	0.399756
CHM013	rs1550542,rs1550541	GT	0.600244
CHM016	rs2804689	A	0.377751
CHM016	rs2804689	G	0.622249
CHM018	rs10911722,rs1543408,rs1543409	CAC	0.139364
CHM018	rs10911722,rs1543408,rs1543409	CAT	0.371638
CHM018	rs10911722,rs1543408,rs1543409	CGC	0.288509
CHM018	rs10911722,rs1543408,rs1543409	TAC	0.200489
CHM022	rs79244435,rs12058593,rs80043795	AGT	0.163814
CHM022	rs79244435,rs12058593,rs80043795	GAC	0.652812
CHM022	rs79244435,rs12058593,rs80043795	GAT	0.00244499
CHM022	rs79244435,rs12058593,rs80043795	GGC	0.00611247
CHM022	rs79244435,rs12058593,rs80043795	GGT	0.174817
CHM025	rs2841607,rs12041425,rs2841606	ACC	0.349633
CHM025	rs2841607,rs12041425,rs2841606	AGC	0.145477
CHM025	rs2841607,rs12041425,rs2841606	AGT	0.00122249
CHM025	rs2841607,rs12041425,rs2841606	CGC	0.00122249
CHM025	rs2841607,rs12041425,rs2841606	CGT	0.502445
CHM029	rs7527013,rs7527020	AA	0.622249
CHM029	rs7527013,rs7527020	GG	0.377751
CHM317	rs11201073,rs1188796,rs4934022	AGG	0.622249
CHM317	rs11201073,rs1188796,rs4934022	GGC	0.155257
CHM317	rs11201073,rs1188796,rs4934022	GGG	0.00244499
CHM317	rs11201073,rs1188796,rs4934022	GTG	0.220049
CHM322	rs476392,rs568401	CT	0.487775
CHM322	rs476392,rs568401	TC	0.512225
CHM325	rs10786845	G	0.311736
CHM325	rs10786845	T	0.688264
CHM347	rs7932691	C	0.601467
CHM347	rs7932691	G	0.398533
CHM361	rs6589458,rs6589459,rs17117604	ACT	0.53423
CHM361	rs6589458,rs6589459,rs17117604	ATT	0.00122249
CHM361	rs6589458,rs6589459,rs17117604	GTC	0.0293399
CHM361	rs6589458,rs6589459,rs17117604	GTT	0.435208
CHM362	rs1698173	A	0.530562
CHM362	rs1698173	G	0.469438
CHM366	rs10846145	C	0.403423
CHM366	rs10846145	T	0.596577
CHM369	rs1843641,rs1523119	AA	0.511002
CHM369	rs1843641,rs1523119	GA	0.270171
CHM369	rs1843641,rs1523119	GG	0.218826
CHM371	rs6582480,rs1585715,rs1585716	AAG	0.488943
CHM371	rs6582480,rs1585715,rs1585716	AGC	0.0540541
CHM371	rs6582480,rs1585715,rs1585716	AGG	0.100737
CHM371	rs6582480,rs1585715,rs1585716	GGC	0.356265
CHM389	rs80095651	A	0.572127
CHM389	rs80095651	C	0.427873
CHM390	rs4885819	A	0.497555
CHM390	rs4885819	G	0.502445
CHM407	rs12882741,rs12882856	AA	0.352078
CHM407	rs12882741,rs12882856	CA	0.0220049
CHM407	rs12882741,rs12882856	CG	0.625917
CHM415	rs6495846,rs7359275	CA	0.602689
CHM415	rs6495846,rs7359275	GG	0.397311
CHM418	rs2696084	A	0.54803
CHM418	rs2696084	G	0.45197
CHM446	rs1230068,rs1230069	CG	0.422222
CHM446	rs1230068,rs1230069	TC	0.577778
CHM459	rs1941145,rs1941144,rs75931324	AGC	0.361858
CHM459	rs1941145,rs1941144,rs75931324	AGT	0.184597
CHM459	rs1941145,rs1941144,rs75931324	TCC	0.453545
CHM466	rs112483453,rs9950899,rs9950653,chr18:49191148	CAGC	0.44132
CHM466	rs112483453,rs9950899,rs9950653,chr18:49191148	CGAC	0.547677
CHM466	rs112483453,rs9950899,rs9950653,chr18:49191148	CGAT	0.0110024
CHM044	rs11679914	A	0.496753
CHM044	rs11679914	G	0.503247
CHM045	rs11683748,rs11689543,rs11689546,rs10200566	CAAT	0.566015
CHM045	rs11683748,rs11689543,rs11689546,rs10200566	CTGG	0.0403423
CHM045	rs11683748,rs11689543,rs11689546,rs10200566	TTGG	0.393643
CHM053	rs469562,rs11126761,rs11695068	AAC	0.376528
CHM053	rs469562,rs11126761,rs11695068	GAC	0.0855746
CHM053	rs469562,rs11126761,rs11695068	GAG	0.387531
CHM053	rs469562,rs11126761,rs11695068	GGC	0.128362
CHM053	rs469562,rs11126761,rs11695068	GGG	0.0220049
CHM060	rs117882433,rs1268689,rs1257194,rs1257195	AAAT	0.323892
CHM060	rs117882433,rs1268689,rs1257194,rs1257195	AAGT	0.00123153
CHM060	rs117882433,rs1268689,rs1257194,rs1257195	AGGC	0.567734
CHM060	rs117882433,rs1268689,rs1257194,rs1257195	GGGC	0.107143
CHM064	chr2:143363194,rs16857715	AA	0.404412
CHM064	chr2:143363194,rs16857715	AG	0.558824
CHM064	chr2:143363194,rs16857715	TG	0.0367647
CHM065	rs10189861,rs10189690	AG	0.352078
CHM065	rs10189861,rs10189690	GC	0.647922
CHM067	rs10185053,rs10174056,rs10185151	ATA	0.349633
CHM067	rs10185053,rs10174056,rs10185151	GAG	0.650367
CHM075	rs969494,rs969495	AC	0.485185
CHM075	rs969494,rs969495	GT	0.514815
CHM076	rs13004354,rs7585373,rs6436483	CTG	0.264059
CHM076	rs13004354,rs7585373,rs6436483	TAA	0.564792
CHM076	rs13004354,rs7585373,rs6436483	TTG	0.171149
CHM078	rs62192179,rs62192180	AC	0.587438
CHM078	rs62192179,rs62192180	GC	0.00738916
CHM078	rs62192179,rs62192180	GT	0.405172
CHM484	rs218454,rs6026410,rs6026411	CAG	0.437653
CHM484	rs218454,rs6026410,rs6026411	CGA	0.51956
CHM484	rs218454,rs6026410,rs6026411	CGG	0.00244499
CHM484	rs218454,rs6026410,rs6026411	TGA	0.0403423
CHM490	rs11701987,rs2829861	AC	0.424205
CHM490	rs11701987,rs2829861	AG	0.547677
CHM490	rs11701987,rs2829861	GC	0.0281174
CHM089	rs73129872,rs57040221,rs73129876	ACG	0.00122249
CHM089	rs73129872,rs57040221,rs73129876	ATG	0.551345
CHM089	rs73129872,rs57040221,rs73129876	GCA	0.443765
CHM089	rs73129872,rs57040221,rs73129876	GTG	0.00366748
CHM094	rs11920450,rs11916312	AT	0.581907
CHM094	rs11920450,rs11916312	TC	0.418093
CHM109	rs36006402,rs59116142	CA	0.520782
CHM109	rs36006402,rs59116142	TA	0.254279
CHM109	rs36006402,rs59116142	TT	0.224939
CHM126	rs1491314,rs1491315,rs72624164	CCC	0.127451
CHM126	rs1491314,rs1491315,rs72624164	CTA	0.241422
CHM126	rs1491314,rs1491315,rs72624164	CTC	0.230392
CHM126	rs1491314,rs1491315,rs72624164	TCC	0.400735
CHM133	rs7688929,rs7688955	AT	0.424205
CHM133	rs7688929,rs7688955	CC	0.57335
CHM133	rs7688929,rs7688955	CT	0.00244499
CHM149	rs75136628,rs17006045	CA	0.43154
CHM149	rs75136628,rs17006045	TG	0.56846
CHM172	rs3749519,rs7731615,rs41271065	ACC	0.272616
CHM172	rs3749519,rs7731615,rs41271065	ATC	0.129584
CHM172	rs3749519,rs7731615,rs41271065	ATT	0.321516
CHM172	rs3749519,rs7731615,rs41271065	GTC	0.276284
CHM178	rs6866723,rs6884999	AG	0.444988
CHM178	rs6866723,rs6884999	GC	0.55379
CHM178	rs6866723,rs6884999	GG	0.00122249
CHM180	chr5:111057844,rs17132971,rs57053494	ACG	0.322738
CHM180	chr5:111057844,rs17132971,rs57053494	ACT	0.00122249
CHM180	chr5:111057844,rs17132971,rs57053494	ATT	0.647922
CHM180	chr5:111057844,rs17132971,rs57053494	CCG	0.0281174
CHM181	rs1429715,rs2059950,rs1955110	AGT	0.427696
CHM181	rs1429715,rs2059950,rs1955110	GAC	0.572304
CHM183	rs1896743,rs1896744,rs1896745	ACC	0.121287
CHM183	rs1896743,rs1896744,rs1896745	ATC	0.403465
CHM183	rs1896743,rs1896744,rs1896745	GTC	0.00123762
CHM183	rs1896743,rs1896744,rs1896745	GTT	0.47401
CHM185	rs12655887	C	0.492665
CHM185	rs12655887	T	0.507335
CHM188	rs7713089,rs7702370	AG	0.479218
CHM188	rs7713089,rs7702370	GG	0.00122249
CHM188	rs7713089,rs7702370	GT	0.51956
CHM189	rs10035923,rs72819300	CC	0.295844
CHM189	rs10035923,rs72819300	CG	0.0391198
CHM189	rs10035923,rs72819300	TG	0.665037
CHM192	rs10056920	G	0.528117
CHM192	rs10056920	T	0.471883
CHM205	rs13191698,rs13207433	GC	0.156479
CHM205	rs13191698,rs13207433	GT	0.442543
CHM205	rs13191698,rs13207433	TC	0.400978
CHM207	rs9388624,rs9388625,rs61111040	AAT	0.281174
CHM207	rs9388624,rs9388625,rs61111040	CGT	0.00122249
CHM207	rs9388624,rs9388625,rs61111040	GAC	0.0464548
CHM207	rs9388624,rs9388625,rs61111040	GGT	0.671149
CHM208	rs75560548,rs409725,rs375692	CGG	0.0968137
CHM208	rs75560548,rs409725,rs375692	GAG	0.438725
CHM208	rs75560548,rs409725,rs375692	GGA	0.433824
CHM208	rs75560548,rs409725,rs375692	GGG	0.0306373
CHM212	rs6455647,rs6455648,rs6901745	ACG	0.590465
CHM212	rs6455647,rs6455648,rs6901745	TTA	0.409535
CHM223	rs752635,rs752636	AC	0.433985
CHM223	rs752635,rs752636	GT	0.566015
CHM239	rs17144368,rs60674414	CC	0.308068
CHM239	rs17144368,rs60674414	GC	0.265281
CHM239	rs17144368,rs60674414	GG	0.42665
CHM241	rs12703374,rs13221958	AG	0.629584
CHM241	rs12703374,rs13221958	GC	0.370416
CHM257	rs3015739,rs3015738,rs79322080,rs2970668	AAAT	0.471883
CHM257	rs3015739,rs3015738,rs79322080,rs2970668	AAGT	0.00122249
CHM257	rs3015739,rs3015738,rs79322080,rs2970668	GTAC	0.283619
CHM257	rs3015739,rs3015738,rs79322080,rs2970668	GTGT	0.243276
CHM259	rs10112486,rs75216210,rs57300953	ACA	0.816479
CHM259	rs10112486,rs75216210,rs57300953	ATA	0.183521
CHM260	rs17311772,rs17311793,rs78608402	CTC	0.551345
CHM260	rs17311772,rs17311793,rs78608402	CTT	0.106357
CHM260	rs17311772,rs17311793,rs78608402	TCC	0.342298
CHM262	rs6996537,rs6996555	CC	0.322738
CHM262	rs6996537,rs6996555	CT	0.374083
CHM262	rs6996537,rs6996555	TT	0.303178
CHM266	rs7000062,rs4354267,rs13256248	GTA	0.463325
CHM266	rs7000062,rs4354267,rs13256248	TCA	0.536675
CHM270	rs1522711	C	0.41067
CHM270	rs1522711	T	0.58933
CHM280	rs12375629,rs10962014	CA	0.288509
CHM280	rs12375629,rs10962014	TG	0.711491
CHM288	rs7044235,rs7044241,rs7027565	AAG	0.5
CHM288	rs7044235,rs7044241,rs7027565	GTA	0.5
CHM297	rs7022296	G	0.5
CHM297	rs7022296	T	0.5
CHM245	rs117806281,rs10216047,rs10215729	AAC	0.0867971
CHM245	rs117806281,rs10216047,rs10215729	GAC	0.0647922
CHM245	rs117806281,rs10216047,rs10215729	GAT	0.206601
CHM245	rs117806281,rs10216047,rs10215729	GCC	0.641809
CHM402	rs36122735,rs35211290	AC	0.541353
CHM402	rs36122735,rs35211290	GC	0.00125313
CHM402	rs36122735,rs35211290	GT	0.457393
CHM333	rs66747391,rs80106408	AA	0.625616
CHM333	rs66747391,rs80106408	GG	0.374384
CHM293	rs984068,rs984069	CC	0.618582
CHM293	rs984068,rs984069	CT	0.0110024
CHM293	rs984068,rs984069	TT	0.370416
CHM002	rs76660458,rs12754681,rs77844641,rs77029566,rs74763058,rs12065911,rs75451252,rs71647015,rs369357515,rs12092734	ACCAGCATGT	0.0774854
CHM002	rs76660458,rs12754681,rs77844641,rs77029566,rs74763058,rs12065911,rs75451252,rs71647015,rs369357515,rs12092734	ACGAGCATGT	0.710526
CHM002	rs76660458,rs12754681,rs77844641,rs77029566,rs74763058,rs12065911,rs75451252,rs71647015,rs369357515,rs12092734	ATCAGCATGT	0.00146199
CHM002	rs76660458,rs12754681,rs77844641,rs77029566,rs74763058,rs12065911,rs75451252,rs71647015,rs369357515,rs12092734	ATGAGCACGC	0.0394737
CHM002	rs76660458,rs12754681,rs77844641,rs77029566,rs74763058,rs12065911,rs75451252,rs71647015,rs369357515,rs12092734	ATGGGCGTGC	0.0847953
CHM002	rs76660458,rs12754681,rs77844641,rs77029566,rs74763058,rs12065911,rs75451252,rs71647015,rs369357515,rs12092734	TTGAGCGTGC	0.0847953
CHM002	rs76660458,rs12754681,rs77844641,rs77029566,rs74763058,rs12065911,rs75451252,rs71647015,rs369357515,rs12092734	TTGAGTGTGC	0.00146199
CHM335	rs4758243,rs4758244	CC	0.094132
CHM335	rs4758243,rs4758244	CT	0.382641
CHM335	rs4758243,rs4758244	TC	0.515892
CHM335	rs4758243,rs4758244	TT	0.00733496
CHM350	rs76370251,rs58707312	AA	0.117359
CHM350	rs76370251,rs58707312	GA	0.536675
CHM350	rs76370251,rs58707312	GG	0.345966
CHM439	rs894661,rs11871164,rs1078173	AGA	0.305623
CHM439	rs894661,rs11871164,rs1078173	GGA	0.0268949
CHM439	rs894661,rs11871164,rs1078173	GGG	0.341076
CHM439	rs894661,rs11871164,rs1078173	GTA	0.326406
CHM456	rs12950676,rs9913709	TC	0.888218
CHM456	rs12950676,rs9913709	TT	0.111782
CHM465	rs1791485,rs8097292,rs1791486,rs4799924	ACGA	0.295359
CHM465	rs1791485,rs8097292,rs1791486,rs4799924	GACA	0.447257
CHM465	rs1791485,rs8097292,rs1791486,rs4799924	GCCA	0.257384
CHM485	rs2427217,rs79546328,rs6061691,rs2427218,rs2427219	CAACC	0.49022
CHM485	rs2427217,rs79546328,rs6061691,rs2427218,rs2427219	CACTC	0.234719
CHM485	rs2427217,rs79546328,rs6061691,rs2427218,rs2427219	TACCG	0.275061
CHM155	rs11727059,rs9942240,rs9942206	ATT	0.474328
CHM155	rs11727059,rs9942240,rs9942206	GCT	0.288509
CHM155	rs11727059,rs9942240,rs9942206	GTC	0.237164
CHM218	rs73675007,rs4543458,rs75909365	CCC	0.00122249
CHM218	rs73675007,rs4543458,rs75909365	CCT	0.265281
CHM218	rs73675007,rs4543458,rs75909365	CTT	0.46088
CHM218	rs73675007,rs4543458,rs75909365	TCC	0.166259
CHM218	rs73675007,rs4543458,rs75909365	TCT	0.106357
CHM303	rs2801918,rs61856137	CG	0.672662
CHM303	rs2801918,rs61856137	CT	0.327338
CHM307	rs11818754,rs4747554,rs4749119	TAG	0.0106101
CHM307	rs11818754,rs4747554,rs4749119	TCA	0.98939
CHM381	rs7964289,rs11061064,rs11061065	CCA	0.00488998
CHM381	rs7964289,rs11061064,rs11061065	CCT	0.212714
CHM381	rs7964289,rs11061064,rs11061065	CTA	0.256724
CHM381	rs7964289,rs11061064,rs11061065	TCA	0.525672
CHM457	rs11653286,rs72862366	CC	0.375969
CHM457	rs11653286,rs72862366	CG	0.382429
CHM457	rs11653286,rs72862366	TG	0.241602
CHM059	rs7557917,rs4605420,rs6706052	AGA	0.304401
CHM059	rs7557917,rs4605420,rs6706052	ATC	0.149144
CHM059	rs7557917,rs4605420,rs6706052	TTA	0.546455
CHM081	rs6780151	A	0.541565
CHM081	rs6780151	G	0.458435
CHM118	rs7660002,rs5001329,rs77780598	AAT	0.101467
CHM118	rs7660002,rs5001329,rs77780598	AGC	0.345966
CHM118	rs7660002,rs5001329,rs77780598	GAC	0.552567
CHM148	rs56356591,rs28463862,rs34480340,rs55923919,rs62333670	AGATG	0.530788
CHM148	rs56356591,rs28463862,rs34480340,rs55923919,rs62333670	TAAGG	0.114532
CHM148	rs56356591,rs28463862,rs34480340,rs55923919,rs62333670	TGAGG	0.257389
CHM148	rs56356591,rs28463862,rs34480340,rs55923919,rs62333670	TGGGG	0.0972906
CHM213	rs13218804,rs13218916,rs116031961,rs62428054	CCGC	0.00122249
CHM213	rs13218804,rs13218916,rs116031961,rs62428054	CCGG	0.53423
CHM213	rs13218804,rs13218916,rs116031961,rs62428054	GCGC	0.350856
CHM213	rs13218804,rs13218916,rs116031961,rs62428054	GTGC	0.00122249
CHM213	rs13218804,rs13218916,rs116031961,rs62428054	GTGG	0.112469
CHM007	rs11163093,rs11163094,rs12043340	CAT	0.00488998
CHM007	rs11163093,rs11163094,rs12043340	CGT	0.5489
CHM007	rs11163093,rs11163094,rs12043340	TAC	0.378973
CHM007	rs11163093,rs11163094,rs12043340	TAT	0.0672372
CHM014	rs3917406,rs3917405,rs56230202,rs727909	AAAC	0.398533
CHM014	rs3917406,rs3917405,rs56230202,rs727909	AAAT	0.0513447
CHM014	rs3917406,rs3917405,rs56230202,rs727909	GAAT	0.233496
CHM014	rs3917406,rs3917405,rs56230202,rs727909	GAGT	0.0220049
CHM014	rs3917406,rs3917405,rs56230202,rs727909	GGAT	0.294621
CHM027	rs4436399,rs4450027,rs12026855	ACG	0.408313
CHM027	rs4436399,rs4450027,rs12026855	GAA	0.312958
CHM027	rs4436399,rs4450027,rs12026855	GAG	0.278729
CHM313	rs76180369,rs1529	CG	0.168704
CHM313	rs76180369,rs1529	GA	0.394866
CHM313	rs76180369,rs1529	GG	0.43643
CHM330	rs1856546,rs1856547	AT	0.57875
CHM330	rs1856546,rs1856547	TG	0.42125
CHM373	rs12817234,rs12817410	AC	0.515892
CHM373	rs12817234,rs12817410	TA	0.484108
CHM388	chr13:65976298,rs9571394,rs9564255	CCC	0.430147
CHM388	chr13:65976298,rs9571394,rs9564255	CTT	0.551471
CHM388	chr13:65976298,rs9571394,rs9564255	TTT	0.0183824
CHM406	rs10147708,rs10147639	AA	0.693548
CHM406	rs10147708,rs10147639	AC	0.105459
CHM406	rs10147708,rs10147639	GC	0.200993
CHM424	rs2725857,rs2554288	CA	0.440098
CHM424	rs2725857,rs2554288	TG	0.559902
CHM426	rs12437451,rs12440604,rs61075944	GCC	0.0283951
CHM426	rs12437451,rs12440604,rs61075944	GTC	0.47284
CHM426	rs12437451,rs12440604,rs61075944	TCC	0.0037037
CHM426	rs12437451,rs12440604,rs61075944	TCT	0.495062
CHM434	rs9935982,rs35429542,rs61308608	ACA	0.0788177
CHM434	rs9935982,rs35429542,rs61308608	ACG	0.471675
CHM434	rs9935982,rs35429542,rs61308608	ATA	0.215517
CHM434	rs9935982,rs35429542,rs61308608	TCA	0.23399
CHM451	rs12945465,rs12938653	AC	0.585575
CHM451	rs12945465,rs12938653	GT	0.414425
CHM452	rs8071998	C	0.412718
CHM452	rs8071998	T	0.587282
CHM454	rs11656242,rs192468778,rs9897358,rs11651123	AAAG	0.0757946
CHM454	rs11656242,rs192468778,rs9897358,rs11651123	AAGG	0.53423
CHM454	rs11656242,rs192468778,rs9897358,rs11651123	GAAA	0.389976
CHM467	rs72933211,rs12953462,rs12953464	CCC	0.251834
CHM467	rs72933211,rs12953462,rs12953464	CTT	0.349633
CHM467	rs72933211,rs12953462,rs12953464	TCC	0.398533
CHM472	rs7259942,rs7258988,rs7260437	CGA	0.601467
CHM472	rs7259942,rs7258988,rs7260437	CTG	0.0122249
CHM472	rs7259942,rs7258988,rs7260437	TTG	0.386308
CHM473	rs2075416,rs2075417	CA	0.485258
CHM473	rs2075416,rs2075417	TG	0.514742
CHM063	rs76197536,rs11678146,rs11693574,chr2:138449834	TCAC	0.398533
CHM063	rs76197536,rs11678146,rs11693574,chr2:138449834	TTCC	0.601467
CHM066	rs116859411,rs7583148	GT	0.0757946
CHM066	rs116859411,rs7583148	TC	0.366748
CHM066	rs116859411,rs7583148	TT	0.557457
CHM070	rs13021580,rs12998067	AC	0.648241
CHM070	rs13021580,rs12998067	GC	0.00125628
CHM070	rs13021580,rs12998067	GT	0.350503
CHM071	rs1992177	A	0.454768
CHM071	rs1992177	C	0.545232
CHM083	rs9862478,rs9825966	AC	0.474328
CHM083	rs9862478,rs9825966	AG	0.0501222
CHM083	rs9862478,rs9825966	GC	0.47555
CHM091	rs62249783,rs62249784	CA	0.0794621
CHM091	rs62249783,rs62249784	CC	0.57335
CHM091	rs62249783,rs62249784	TA	0.347188
CHM103	rs58591203,rs13071565	CC	0.00244499
CHM103	rs58591203,rs13071565	CT	0.536675
CHM103	rs58591203,rs13071565	TC	0.459658
CHM103	rs58591203,rs13071565	TT	0.00122249
CHM104	rs7611426,rs7611430,rs67464627	AAC	0.530562
CHM104	rs7611426,rs7611430,rs67464627	AGC	0.0782396
CHM104	rs7611426,rs7611430,rs67464627	GGT	0.391198
CHM113	rs12636887,rs12635165	AG	0.513514
CHM113	rs12636887,rs12635165	TC	0.486486
CHM127	rs1502788,rs1502789,rs1502790	AAA	0.176471
CHM127	rs1502788,rs1502789,rs1502790	AGA	0.313725
CHM127	rs1502788,rs1502789,rs1502790	GAG	0.509804
CHM140	rs726584,rs726583	AT	0.557457
CHM140	rs726584,rs726583	GA	0.442543
CHM190	rs6865509,rs6865248	GC	0.614914
CHM190	rs6865509,rs6865248	TT	0.385086
CHM222	rs10254567	A	0.57824
CHM222	rs10254567	G	0.42176
CHM234	rs10255709,rs12113507,rs12113515	CAA	0.147922
CHM234	rs10255709,rs12113507,rs12113515	TAA	0.422983
CHM234	rs10255709,rs12113507,rs12113515	TGG	0.429095
CHM240	rs57598547,rs13239931,rs13239934	AGC	0.111247
CHM240	rs57598547,rs13239931,rs13239934	GGG	0.613692
CHM240	rs57598547,rs13239931,rs13239934	GTC	0.275061
CHM252	rs79608085,rs7824413,rs76513394,rs7824430	AATA	0.281174
CHM252	rs79608085,rs7824413,rs76513394,rs7824430	AGCG	0.0195599
CHM252	rs79608085,rs7824413,rs76513394,rs7824430	AGTA	0.00122249
CHM252	rs79608085,rs7824413,rs76513394,rs7824430	AGTG	0.388753
CHM252	rs79608085,rs7824413,rs76513394,rs7824430	GATA	0.308068
CHM252	rs79608085,rs7824413,rs76513394,rs7824430	GATG	0.00122249
CHM258	rs4737145,rs2589912	AG	0.557457
CHM258	rs4737145,rs2589912	GA	0.43154
CHM258	rs4737145,rs2589912	GG	0.0110024
CHM264	rs7825041,rs12544948	AC	0.433985
CHM264	rs7825041,rs12544948	GG	0.566015
CHM278	rs2027068,rs2027069	CA	0.439206
CHM278	rs2027068,rs2027069	TG	0.560794
CHM283	rs10812534,rs10812535	AG	0.438575
CHM283	rs10812534,rs10812535	GA	0.556511
CHM283	rs10812534,rs10812535	GG	0.004914
CHM296	rs73657624,rs1334077,rs1334076	CAC	0.00244499
CHM296	rs73657624,rs1334077,rs1334076	CGC	0.00122249
CHM296	rs73657624,rs1334077,rs1334076	CGG	0.0880196
CHM296	rs73657624,rs1334077,rs1334076	TAC	0.559902
CHM296	rs73657624,rs1334077,rs1334076	TAG	0.00244499
CHM296	rs73657624,rs1334077,rs1334076	TGC	0.00244499
CHM296	rs73657624,rs1334077,rs1334076	TGG	0.343521
CHM309	rs12221030,rs12221016,rs12218841,rs72788111,rs77710941	ATGGT	0.634474
CHM309	rs12221030,rs12221016,rs12218841,rs72788111,rs77710941	GCAGT	0.224939
CHM309	rs12221030,rs12221016,rs12218841,rs72788111,rs77710941	GCGGC	0.140587
CHM331	rs508360	A	0.403423
CHM331	rs508360	G	0.596577
CHM343	rs2986416,rs2956117	CT	0.737164
CHM343	rs2986416,rs2956117	GC	0.262836
CHM384	rs4943165,rs2274018,rs2274019	CAT	0.00733496
CHM384	rs4943165,rs2274018,rs2274019	TAC	0.44132
CHM384	rs4943165,rs2274018,rs2274019	TAT	0.00122249
CHM384	rs4943165,rs2274018,rs2274019	TGT	0.550122
CHM397	rs12435052,rs7143032,rs6576257	CGG	0.517199
CHM397	rs12435052,rs7143032,rs6576257	CGT	0.119165
CHM397	rs12435052,rs7143032,rs6576257	TAG	0.363636
CHM453	rs116511868,rs3744494,rs3744496	ACC	0.41687
CHM453	rs116511868,rs3744494,rs3744496	AGT	0.574572
CHM453	rs116511868,rs3744494,rs3744496	GGC	0.00855746
CHM471	rs396440,rs55897273,rs439909	AAC	0.657702
CHM471	rs396440,rs55897273,rs439909	AGT	0.191932
CHM471	rs396440,rs55897273,rs439909	GAT	0.150367
CHM477	rs58967105,rs59451830,rs59669162,rs60519804	ATGC	0.326733
CHM477	rs58967105,rs59451830,rs59669162,rs60519804	CCAT	0.57797
CHM477	rs58967105,rs59451830,rs59669162,rs60519804	CTGC	0.095297
CHM079	rs10202818,rs60360195,rs13414658	AAC	0.0256724
CHM079	rs10202818,rs60360195,rs13414658	ATC	0.0158924
CHM079	rs10202818,rs60360195,rs13414658	GAT	0.481663
CHM079	rs10202818,rs60360195,rs13414658	GTC	0.476773
CHM095	rs9819838,rs11925130	AC	0.555283
CHM095	rs9819838,rs11925130	AT	0.0479115
CHM095	rs9819838,rs11925130	CC	0.396806
CHM105	rs10512887,rs79594287,rs1521085	AAC	0.237745
CHM105	rs10512887,rs79594287,rs1521085	AAT	0.523284
CHM105	rs10512887,rs79594287,rs1521085	AGC	0.0539216
CHM105	rs10512887,rs79594287,rs1521085	GAC	0.185049
CHM130	rs13102102,rs13102278,rs74936278	CCA	0.545232
CHM130	rs13102102,rs13102278,rs74936278	CCG	0.00122249
CHM130	rs13102102,rs13102278,rs74936278	CTA	0.0574572
CHM130	rs13102102,rs13102278,rs74936278	CTG	0.0855746
CHM130	rs13102102,rs13102278,rs74936278	TTA	0.310513
CHM137	rs10022721,rs60955862	CG	0.389976
CHM137	rs10022721,rs60955862	GG	0.418093
CHM137	rs10022721,rs60955862	GT	0.191932
CHM169	rs35561499,rs62355744,rs11745175	ACG	0.188264
CHM169	rs35561499,rs62355744,rs11745175	AGA	0.381418
CHM169	rs35561499,rs62355744,rs11745175	AGG	0.0501222
CHM169	rs35561499,rs62355744,rs11745175	CCG	0.367971
CHM169	rs35561499,rs62355744,rs11745175	CGA	0.00244499
CHM169	rs35561499,rs62355744,rs11745175	CGG	0.00977995
CHM176	rs57933486,rs59192322	CG	0.482097
CHM176	rs57933486,rs59192322	GA	0.147059
CHM176	rs57933486,rs59192322	GG	0.370844
CHM198	rs1316529,rs1317258,rs1316528	AAC	0.0125
CHM198	rs1316529,rs1317258,rs1316528	AAT	0.18875
CHM198	rs1316529,rs1317258,rs1316528	CGC	0.10875
CHM198	rs1316529,rs1317258,rs1316528	TGT	0.69
CHM199	rs1555244	C	0.45599
CHM199	rs1555244	T	0.54401
CHM211	rs11967376,rs11967392,rs11969681	CCG	0.530562
CHM211	rs11967376,rs11967392,rs11969681	TTA	0.469438
CHM219	rs12531288,rs9969142,rs7802610	CGC	0.364303
CHM219	rs12531288,rs9969142,rs7802610	CGT	0.00611247
CHM219	rs12531288,rs9969142,rs7802610	TAC	0.00122249
CHM219	rs12531288,rs9969142,rs7802610	TAT	0.42176
CHM219	rs12531288,rs9969142,rs7802610	TGT	0.206601
CHM226	rs4718666,rs4717421,rs4717422	ACA	0.45599
CHM226	rs4718666,rs4717421,rs4717422	ACG	0.101467
CHM226	rs4718666,rs4717421,rs4717422	TCA	0.00122249
CHM226	rs4718666,rs4717421,rs4717422	TCG	0.00366748
CHM226	rs4718666,rs4717421,rs4717422	TTG	0.437653
CHM272	rs2043698,rs2043699	CT	0.47066
CHM272	rs2043698,rs2043699	TC	0.52934
CHM273	rs72686359,rs7000655,rs7000665	CTC	0.094132
CHM273	rs72686359,rs7000655,rs7000665	TAC	0.273839
CHM273	rs72686359,rs7000655,rs7000665	TTT	0.632029
CHM298	rs953665,rs10819424	CC	0.528117
CHM298	rs953665,rs10819424	GC	0.0134474
CHM298	rs953665,rs10819424	GG	0.458435
CHM395	rs1952805,rs11158482,rs1952806,rs1952807	CATT	0.261614
CHM395	rs1952805,rs11158482,rs1952806,rs1952807	CGCC	0.00122249
CHM395	rs1952805,rs11158482,rs1952806,rs1952807	CGTC	0.160147
CHM395	rs1952805,rs11158482,rs1952806,rs1952807	GGCT	0.577017
CHM470	rs11085464,rs11085465,rs11085466,rs11085467	CCCA	0.220049
CHM470	rs11085464,rs11085465,rs11085466,rs11085467	CCGA	0.493888
CHM470	rs11085464,rs11085465,rs11085466,rs11085467	GTGG	0.286064
CHM124	rs60508384,rs74973100,rs6531658,rs6531659,rs75535841	TCTGG	0.193154
CHM124	rs60508384,rs74973100,rs6531658,rs6531659,rs75535841	TTCAA	0.0745721
CHM124	rs60508384,rs74973100,rs6531658,rs6531659,rs75535841	TTCGA	0.437653
CHM124	rs60508384,rs74973100,rs6531658,rs6531659,rs75535841	TTTGA	0.294621
CHM230	rs7788722,rs116977541,rs184480,rs11980049	AGAG	0.438725
CHM230	rs7788722,rs116977541,rs184480,rs11980049	AGGA	0.257353
CHM230	rs7788722,rs116977541,rs184480,rs11980049	GAGG	0.159314
CHM230	rs7788722,rs116977541,rs184480,rs11980049	GGGG	0.144608
CHM248	rs3779823,rs73657780,rs62480006,rs5023999	CAGT	0.535452
CHM248	rs3779823,rs73657780,rs62480006,rs5023999	CATA	0.00122249
CHM248	rs3779823,rs73657780,rs62480006,rs5023999	CATT	0.00122249
CHM248	rs3779823,rs73657780,rs62480006,rs5023999	CGGT	0.00122249
CHM248	rs3779823,rs73657780,rs62480006,rs5023999	TAGA	0.188264
CHM248	rs3779823,rs73657780,rs62480006,rs5023999	TGGA	0.00122249
CHM248	rs3779823,rs73657780,rs62480006,rs5023999	TGGT	0.271394
CHM008	rs144083133,rs910180,rs910181	CTA	0.03375
CHM008	rs144083133,rs910180,rs910181	GCC	0.50875
CHM008	rs144083133,rs910180,rs910181	GTA	0.4575
CHM017	rs234674,rs143704047	CT	0.458228
CHM017	rs234674,rs143704047	TG	0.0329114
CHM017	rs234674,rs143704047	TT	0.508861
CHM030	rs6672002,rs6697054,rs6697061	GCC	0.276786
CHM030	rs6672002,rs6697054,rs6697061	GCT	0.367347
CHM030	rs6672002,rs6697054,rs6697061	TCC	0.00127551
CHM030	rs6672002,rs6697054,rs6697061	TTC	0.354592
CHM312	rs7907562,rs2393137,chr10:58663598,rs2393138	CCAG	0.00366748
CHM312	rs7907562,rs2393137,chr10:58663598,rs2393138	CCGG	0.293399
CHM312	rs7907562,rs2393137,chr10:58663598,rs2393138	CTGA	0.0733496
CHM312	rs7907562,rs2393137,chr10:58663598,rs2393138	TTGG	0.629584
CHM315	rs10824497,rs527706,rs579143	ACC	0.217604
CHM315	rs10824497,rs527706,rs579143	GCC	0.210269
CHM315	rs10824497,rs527706,rs579143	GTT	0.572127
CHM323	rs10748863	A	0.5
CHM323	rs10748863	G	0.5
CHM327	rs118030849,rs10787274,rs10787275	CCT	0.0574572
CHM327	rs118030849,rs10787274,rs10787275	TCT	0.49022
CHM327	rs118030849,rs10787274,rs10787275	TTC	0.452323
CHM336	rs10770016	C	0.549383
CHM336	rs10770016	G	0.450617
CHM346	rs11037780,rs11037781	GG	0.634474
CHM346	rs11037780,rs11037781	TA	0.365526
CHM352	rs10792589,rs10792590,rs11606590	ATT	0.542787
CHM352	rs10792589,rs10792590,rs11606590	TCC	0.288509
CHM352	rs10792589,rs10792590,rs11606590	TCT	0.168704
CHM375	rs9739298,rs11835203	AA	0.44132
CHM375	rs9739298,rs11835203	CG	0.55868
CHM377	rs7979409,rs6538828	AA	0.47
CHM377	rs7979409,rs6538828	AG	0.25
CHM377	rs7979409,rs6538828	CG	0.28
CHM404	rs1380431,rs12889706	AC	0.602689
CHM404	rs1380431,rs12889706	CG	0.397311
CHM431	rs17205859,rs45598735,rs35591,rs35592	CACT	0.581081
CHM431	rs17205859,rs45598735,rs35591,rs35592	CAGC	0.418919
CHM432	rs71388093,rs35004258	CC	0.556235
CHM432	rs71388093,rs35004258	TT	0.443765
CHM462	rs1648613	A	1
CHM468	rs4892147,rs4892149,rs4892150	CAC	0.319071
CHM468	rs4892147,rs4892149,rs4892150	CGT	0.596577
CHM468	rs4892147,rs4892149,rs4892150	TAC	0.0831296
CHM468	rs4892147,rs4892149,rs4892150	TGC	0.00122249
CHM043	rs6546013,rs6546015	AG	0.405868
CHM043	rs6546013,rs6546015	GA	0.594132
CHM046	rs935665,rs935664,rs935663	CAG	0.473105
CHM046	rs935665,rs935664,rs935663	GGA	0.526895
CHM482	rs6065343,rs11906858	GC	0.387531
CHM482	rs6065343,rs11906858	TT	0.612469
CHM492	rs2836279,rs2836280	AT	0.627139
CHM492	rs2836279,rs2836280	CC	0.372861
CHM493	rs2800970,rs2800971,rs2800972	CCG	0.350856
CHM493	rs2800970,rs2800971,rs2800972	TCG	0.0403423
CHM493	rs2800970,rs2800971,rs2800972	TTA	0.608802
CHM082	rs1522463,rs1522464,rs1522465	CTA	0.362745
CHM082	rs1522463,rs1522464,rs1522465	TGG	0.637255
CHM098	rs9848751,rs9828746	CC	0.0904645
CHM098	rs9848751,rs9828746	CT	0.589242
CHM098	rs9848751,rs9828746	TC	0.320293
CHM100	rs13062198,rs13084363	AA	0.364303
CHM100	rs13062198,rs13084363	GT	0.635697
CHM106	rs4588357,rs4453837	GA	0.00122249
CHM106	rs4588357,rs4453837	GC	0.643032
CHM106	rs4588357,rs4453837	TA	0.355746
CHM122	rs80058695,rs13141921,rs75241076	AGG	0.136919
CHM122	rs80058695,rs13141921,rs75241076	ATG	0.224939
CHM122	rs80058695,rs13141921,rs75241076	GGA	0.638142
CHM132	rs1020278	A	0.377525
CHM132	rs1020278	G	0.622475
CHM139	rs28373108,rs28489230,rs57388634,rs11097905	ACCG	0.288509
CHM139	rs28373108,rs28489230,rs57388634,rs11097905	GGTC	0.711491
CHM150	rs3913898,rs3913897,rs12647330	CAC	0.298289
CHM150	rs3913898,rs3913897,rs12647330	CAG	0.00122249
CHM150	rs3913898,rs3913897,rs12647330	TTC	0.567237
CHM150	rs3913898,rs3913897,rs12647330	TTT	0.133252
CHM153	rs71611792	C	0.379093
CHM153	rs71611792	T	0.620907
CHM166	rs2356804,rs75980504	CG	0.626536
CHM166	rs2356804,rs75980504	TG	0.113022
CHM166	rs2356804,rs75980504	TT	0.260442
CHM167	rs7718350,rs7718355,rs4867435	AAA	0.582108
CHM167	rs7718350,rs7718355,rs4867435	GGA	0.275735
CHM167	rs7718350,rs7718355,rs4867435	GGG	0.142157
CHM177	rs6556871,rs6556872	CT	0.568796
CHM177	rs6556871,rs6556872	TC	0.431204
CHM184	rs12055325,rs11241668,rs11241669	ATC	0.00122249
CHM184	rs12055325,rs11241668,rs11241669	ATT	0.55868
CHM184	rs12055325,rs11241668,rs11241669	TAC	0.440098
CHM186	rs61327954,rs58158236	CG	0.607579
CHM186	rs61327954,rs58158236	TA	0.392421
CHM187	rs17740568,rs72796274,rs72796275	ATT	0.44132
CHM187	rs17740568,rs72796274,rs72796275	GCC	0.55868
CHM203	rs9455033	A	0.57824
CHM203	rs9455033	G	0.42176
CHM224	rs2113635,rs2113636	CC	0.299511
CHM224	rs2113635,rs2113636	TT	0.700489
CHM231	rs3917529,rs3917528,rs3917527	ACT	0.364303
CHM231	rs3917529,rs3917528,rs3917527	GCC	0.141809
CHM231	rs3917529,rs3917528,rs3917527	GCT	0.0647922
CHM231	rs3917529,rs3917528,rs3917527	GGT	0.429095
CHM236	rs6979981,rs6960052,rs6980118	CCC	0.589901
CHM236	rs6979981,rs6960052,rs6980118	TGT	0.410099
CHM238	rs75511587	C	0.318519
CHM238	rs75511587	T	0.681481
CHM243	rs10256588,rs7806322,rs7802536	ACA	0.171149
CHM243	rs10256588,rs7806322,rs7802536	ACG	0.217604
CHM243	rs10256588,rs7806322,rs7802536	ATA	0.400978
CHM243	rs10256588,rs7806322,rs7802536	ATG	0.00122249
CHM243	rs10256588,rs7806322,rs7802536	CCA	0.202934
CHM243	rs10256588,rs7806322,rs7802536	CCG	0.00611247
CHM267	rs7823957,rs3133760,rs12545488	CGG	0.0696822
CHM267	rs7823957,rs3133760,rs12545488	CGT	0.477995
CHM267	rs7823957,rs3133760,rs12545488	TAT	0.452323
CHM290	rs35677430,rs35576282	AC	0.447368
CHM290	rs35677430,rs35576282	GT	0.552632
CHM292	rs7022209,rs7022225	AT	0.455919
CHM292	rs7022209,rs7022225	GG	0.544081
CHM299	rs10901086,rs1887777,rs1887778	CAG	0.528186
CHM299	rs10901086,rs1887777,rs1887778	CTA	0.372549
CHM299	rs10901086,rs1887777,rs1887778	TAG	0.0992647
CHM301	rs11534414,rs11522288	AA	0.243108
CHM301	rs11534414,rs11522288	AT	0.14787
CHM301	rs11534414,rs11522288	GT	0.609023
CHM003	rs861907	A	0.218673
CHM003	rs861907	G	0.781327
CHM005	rs4927251,rs11206620,rs6684891	AGA	0.109415
CHM005	rs4927251,rs11206620,rs6684891	TAA	0.418575
CHM005	rs4927251,rs11206620,rs6684891	TGA	0.236641
CHM005	rs4927251,rs11206620,rs6684891	TGG	0.235369
CHM305	rs10764460,rs727269	CA	0.46577
CHM305	rs10764460,rs727269	CC	0.311736
CHM305	rs10764460,rs727269	TA	0.222494
CHM334	rs2045046,rs12289831,rs2045045	GTT	0.2975
CHM334	rs2045046,rs12289831,rs2045045	TCT	0.36625
CHM334	rs2045046,rs12289831,rs2045045	TTG	0.14875
CHM334	rs2045046,rs12289831,rs2045045	TTT	0.1875
CHM341	rs77516091,rs76882177,rs35728001	CAG	0.00122249
CHM341	rs77516091,rs76882177,rs35728001	CGA	0.188264
CHM341	rs77516091,rs76882177,rs35728001	CGG	0.486553
CHM341	rs77516091,rs76882177,rs35728001	CTA	0.113692
CHM341	rs77516091,rs76882177,rs35728001	TGG	0.210269
CHM342	rs7926642,rs7118419,rs72865222	CGT	0.160147
CHM342	rs7926642,rs7118419,rs72865222	TAC	0.337408
CHM342	rs7926642,rs7118419,rs72865222	TAT	0.110024
CHM342	rs7926642,rs7118419,rs72865222	TGT	0.392421
CHM398	rs12436504,rs66481544,rs7155003	AGG	0.101467
CHM398	rs12436504,rs66481544,rs7155003	GAA	0.0513447
CHM398	rs12436504,rs66481544,rs7155003	GAG	0.292176
CHM398	rs12436504,rs66481544,rs7155003	GGA	0.41687
CHM398	rs12436504,rs66481544,rs7155003	GGG	0.138142
CHM416	rs34090207,rs369577479	AA	0.0740741
CHM416	rs34090207,rs369577479	AT	0.37037
CHM416	rs34090207,rs369577479	TT	0.555556
CHM420	rs58022506	A	0.847188
CHM420	rs58022506	C	0.152812
CHM436	chr16:87481369,rs4559917	CC	0.220049
CHM436	chr16:87481369,rs4559917	CG	0.771394
CHM436	chr16:87481369,rs4559917	TG	0.00855746
CHM441	rs4792125,rs36040276,rs62063465	CAG	0.432763
CHM441	rs4792125,rs36040276,rs62063465	GAG	0.220049
CHM441	rs4792125,rs36040276,rs62063465	GGA	0.0122249
CHM441	rs4792125,rs36040276,rs62063465	GGG	0.334963
CHM463	rs78549053,rs58533252,rs12970683	ACT	0.283887
CHM463	rs78549053,rs58533252,rs12970683	ATC	0.351662
CHM463	rs78549053,rs58533252,rs12970683	ATT	0.242967
CHM463	rs78549053,rs58533252,rs12970683	GTC	0.121483
CHM055	rs2280355,rs2280356	AA	0.479218
CHM055	rs2280355,rs2280356	GA	0.400978
CHM055	rs2280355,rs2280356	GG	0.119804
CHM479	rs6136957,rs13044611	CA	0.123441
CHM479	rs6136957,rs13044611	CG	0.0710723
CHM479	rs6136957,rs13044611	TG	0.805486
CHM085	rs61495356,chr3:15684558	TA	1
CHM088	rs2072053,rs1046953	CC	0.183594
CHM088	rs2072053,rs1046953	CT	0.197917
CHM088	rs2072053,rs1046953	TC	0.61849
CHM115	rs2980189,rs10006433,rs58595616	ACC	0.245431
CHM115	rs2980189,rs10006433,rs58595616	ACT	0.325065
CHM115	rs2980189,rs10006433,rs58595616	GCC	0.207572
CHM115	rs2980189,rs10006433,rs58595616	GTC	0.221932
CHM116	rs143072335	C	0.305623
CHM116	rs143072335	G	0.694377
CHM117	rs4698038,rs4697751,rs4698040	TAC	0.473105
CHM117	rs4698038,rs4697751,rs4698040	TGC	0.4022
CHM117	rs4698038,rs4697751,rs4698040	TGT	0.124694
CHM120	rs35619595,rs34017818,rs6814654	CAA	0.222494
CHM120	rs35619595,rs34017818,rs6814654	CGA	0.281174
CHM120	rs35619595,rs34017818,rs6814654	CGT	0.309291
CHM120	rs35619595,rs34017818,rs6814654	GAA	0.187042
CHM157	rs6555064,rs6555065,rs12653673	CCG	0.0492611
CHM157	rs6555064,rs6555065,rs12653673	CTA	0.0197044
CHM157	rs6555064,rs6555065,rs12653673	CTG	0.449507
CHM157	rs6555064,rs6555065,rs12653673	TCG	0.263547
CHM157	rs6555064,rs6555065,rs12653673	TTA	0.216749
CHM157	rs6555064,rs6555065,rs12653673	TTG	0.00123153
CHM160	chr5:9565128,rs61243436,rs150628,chr5:9565151,rs16883189	CCTAT	0.0232274
CHM160	chr5:9565128,rs61243436,rs150628,chr5:9565151,rs16883189	GATGT	0.177262
CHM160	chr5:9565128,rs61243436,rs150628,chr5:9565151,rs16883189	GCCGC	0.0391198
CHM160	chr5:9565128,rs61243436,rs150628,chr5:9565151,rs16883189	GCCGT	0.399756
CHM160	chr5:9565128,rs61243436,rs150628,chr5:9565151,rs16883189	GCTGC	0.237164
CHM160	chr5:9565128,rs61243436,rs150628,chr5:9565151,rs16883189	GCTGT	0.123472
CHM194	rs4142082	A	0.744499
CHM194	rs4142082	G	0.255501
CHM195	rs4960100,rs4960101,rs12202010	AAA	0.295844
CHM195	rs4960100,rs4960101,rs12202010	AAC	0.189487
CHM195	rs4960100,rs4960101,rs12202010	AAT	0.0110024
CHM195	rs4960100,rs4960101,rs12202010	AGC	0.299511
CHM195	rs4960100,rs4960101,rs12202010	GGA	0.00122249
CHM195	rs4960100,rs4960101,rs12202010	GGC	0.202934
Average		0.306 ± 0.204
