# Supplementary material for: Human complex mixture analysis by “FD Multi-SNP Mixture Kit”
Source: Front Genet. 2024 Sep 27;15:1432378. doi: 10.3389/fgene.2024.1432378 (PMC11466842; doi:10.3389/fgene.2024.1432378)
Supplement: Supplementary file 2 [file Table3.XLSX]

## Sheet: Sheet1
Table S1. Summary of the DNA mixtures for back-to-back comparison (n=37).
Mixture	Ratios	Total input amount (ng)
GPM1	1:1	1
GPM2	1:3	1
GPM3	3:1	1
GPM4	1:9	1
GPM5	9:1	1
GPM6	1:19	1
GPM7	19:1	1
GPM8	1:9	5
GPM9	1:19	5
GPM10	1:3	5
GPM11	3:1	5
GPM12	49:1	5
GPM13	1:49	5
GPM14	1:1:1	5
GPM15	1:2:3	5
GPM16	1:1:3	5
GPM17	1:3:1	5
GPM18	1:9:1	5
GPM19	1:4:1	5
GPM20	1:19:1	5
GPM21	1:49:1	5
GPM22	1:1:1:1	5
GPM23	1:2:3:4	5
GPM24	1:1:1:3	5
GPM25	1:1:1:19	5
GPM26	1:1:1:49	5
GPM27	1:2:2:1	5
GPM28	1:1:1:1:1	5
GPM29	1:2:3:4:5	5
GPM30	1:1:1:1:3	5
GPM31	1:1:1:1:9	5
GPM32	1:1:1:1:19	5
GPM33	1:1:1:1:49	5
GPM34	1:2:2:2:1	5
GPM35	1:2:2:3:1	5
GPM36	1:1:1:1:1:1	5
GPM37	1:2:3:4:5:6	5
