# Supplementary material for: Human complex mixture analysis by “FD Multi-SNP Mixture Kit”
Source: Front Genet. 2024 Sep 27;15:1432378. doi: 10.3389/fgene.2024.1432378 (PMC11466842; doi:10.3389/fgene.2024.1432378)
Supplement: Supplementary file 3 [file Table1.XLSX]

## Sheet: Sheet1
Table S3. Forensic parameters of 567 multi-SNP loci in Chinese Han population.
Loci	He	Ho	PIC	MP	DP	PE	p
CHM438	0.415648	0.584352078239609	0.348265	0.395951	0.604049	0.123723	0.1924
CHM001	0.286064	0.713936	0.259988	0.529522	0.470478	0.0579687	0.3466
CHM491	0.657702	0.342298	0.58448	0.186542	0.813458	0.365902	0.7125
CHM488	0.638142	0.361858	0.545286	0.22522	0.77478	0.33917	0.4338
CHM598	0.603912	0.396088	0.505549	0.260382	0.739618	0.295601	0.5149
CHM159	0.577017	0.422983	0.544373	0.214615	0.785385	0.264204	0.1195
CHM376	0.474328	0.525672	0.39329	0.350793	0.649207	0.166008	0.5197
CHM286	0.468031	0.531969	0.345837	0.41582	0.58418	0.161026	0.3658
CHM097	0.444988	0.555012	0.379279	0.370138	0.629862	0.143729	0.6124
CHM358	0.471883	0.528117	0.442181	0.285454	0.714546	0.16406	0.0029
CHM348	1	0	0.375	1	0	1	0
CHM321	0.469697	0.530303	0.374361	0.362501	0.637499	0.162334	0.2378
CHM380	0.479218	0.520782	0.360543	0.39338	0.60662	0.169954	0.7841
CHM136	0.251834	0.748166	0.209767	0.605179	0.394821	0.0455402	0.524
CHM162	0.222494	0.777506	0.195896419	0.631638	0.368362	0.036187	0.9184
CHM345	0.523227	0.476773	0.374963	0.387498	0.612502	0.208645	0.3587
CHM087	0.6925	0.3075	0.591846	0.19275	0.80725	0.416753	0.2745
CHM450	0.699267	0.300733	0.593526	0.192102	0.807898	0.427126	0.123
CHM448	0.528117	0.471883	0.372946	0.394336	0.605664	0.21331	0.2012
CHM197	0.0806846	0.919315	0.0826425	0.842708	0.157292	0.00562217	0.6768
CHM135	0.383863	0.616137	0.332702	0.415606	0.584393924	0.104406	0.1177
CHM161	0.308824	0.691176	0.255045	0.53417	0.46583	0.067231	0.7116
CHM357	0.476773	0.523227	0.438631	0.288359	0.711641	0.167972	0.0067
CHM597	0.476773	0.523227	0.438631	0.288359	0.711641	0.167972	0.0067
CHM469	0.611247	0.388753	0.515093	0.246932	0.753068	0.304594	0.6818
CHM012	0.595588	0.404412	0.54862	0.210256	0.789744	0.285619	0.2378
CHM360	0.459658	0.540342	0.367353	0.372338	0.627662	0.154574	0.2952
CHM419	0.574572	0.425428	0.513157	0.241229	0.758771	0.261471	0.9554
CHM417	0.488998	0.511002	0.366452	0.386493	0.613507	0.178053	0.8327
CHM365	0.618582	0.381418	0.514655	0.248845	0.751155	0.313775	0.446
CHM237	0.662592	0.337408	0.635676	0.156844	0.843156	0.372794	0.242
CHM332	0.00684932	0.993151	0.144315	0.836649	0.163351	4.62792e-05	0
CHM414	0.481663	0.518337	0.371818	0.37266	0.62734	0.171953	0.6098
CHM168	0.482234	0.517766	0.403213	0.349468	0.650532	0.172422	0.2262
CHM221	0.287634	0.712366	0.374695	0.337077	0.662923	0.0585813	0
CHM396	0.548628	0.451372	0.442084	0.315564	0.684436	0.233706	0.6233
CHM411	0.603912	0.396088	0.484681	0.282776	0.717224	0.295601	0.2886
CHM326	0.515892	0.484108	0.376811	0.380862	0.619138	0.201789	0.5686
CHM359	0.501222	0.498778	0.436529	0.302646	0.697354	0.188572	0.1033
CHM324	0.422983	0.577017	0.337044	0.416276	0.583724	0.128521	0.7857
CHM378	0.369193	0.630807	0.310995	0.450087	0.549913	0.0962553	0.4942
CHM077	0.762274	0.237726	0.707315	0.108026	0.891974	0.530999	0.5866
CHM496	0.524173	0.475827	0.476123	0.265402	0.734598	0.209542	0.0612
CHM134	0.393643	0.606357	0.367921	0.396214	0.603786	0.110102	0.3667
CHM011	0.557457	0.442543	0.497612	0.251224	0.748776	0.242904592	0.4323
CHM285	0.506112	0.493888	0.376811	0.375697	0.624303	0.192905	0.8614
CHM038	0.72549	0.27451	0.628193	0.16776	0.83224	0.468787	0.077
CHM255	0.476658	0.523342	0.436889	0.31542	0.68458	0.16788	0.6193
CHM114	0.444444	0.555556	0.390359	0.360677	0.639323	0.143339	0.4947
CHM364	0.422983	0.577017	0.348467	0.395903	0.604097	0.128521	0.2714
CHM047	0.386308	0.613692	0.293047	0.480897	0.519103	0.10581	0.2174
CHM102	0.542787	0.457213	0.45933	0.296059	0.703941	0.22776	0.7416
CHM595	0.621027	0.378973	0.537979	0.22559	0.77441	0.316876	0.5595
CHM170	0.488998	0.511002	0.368998	0.381544	0.618456	0.178053	0.9915
CHM367	0.48731	0.51269	0.374478	0.36994	0.63006	0.176635	0.6259
CHM246	0.522427	0.477573	0.485906	0.253709	0.746291	0.20789	0.0264
CHM036	0.606357	0.393643	0.51108	0.24906	0.75094	0.298578	0.7353
CHM156	0.503704	0.496296	0.3648	0.396872	0.603128	0.190761	0.3519
CHM464	0.523227	0.476773	0.373163	0.391084	0.608916	0.208645	0.2878
CHM200	0.662592	0.337408	0.633333	0.148427	0.851573	0.372794	0.5039
CHM400	0.562347	0.437653	0.457674	0.293632	0.706368	0.24811	0.856
CHM374	0.605598	0.394402	0.529079	0.229804	0.770196	0.297652	0.8381
CHM069	0.479012	0.520988	0.370682	0.37373	0.62627	0.169787	0.5999
CHM143	0.577017	0.422983	0.518499	0.247267	0.752733	0.264204	0.4128
CHM593	0.574684	0.425316	0.452624	0.312149	0.687851	0.261595	0.2872
CHM435	0.486553	0.513447	0.376745	0.366372	0.633628	0.176002	0.541
CHM110	0.46798	0.53202	0.368306	0.373741	0.626259	0.160987	0.434
CHM592	0.616137	0.383863	0.500251	0.272685	0.727315	0.310694	0.2577
CHM281	0.65602	0.34398	0.545194	0.232184	0.767816	0.363551	0.2003
CHM144	0.685504	0.314496	0.572306	0.212129	0.787871	0.406193141	0.0963
CHM444	0.670762	0.329238	0.634416	0.148742	0.851258	0.384494	0.3866
CHM004	0.471883	0.528117	0.375142	0.363287	0.636713	0.16406	0.2821
CHM337	0.606357	0.393643	0.532146	0.227599	0.772401	0.298578	0.9671
CHM408	0.544554	0.455446	0.373223	0.403796	0.596204	0.229547	0.0563
CHM295	0.655257	0.344743	0.614287	0.165105	0.834895	0.362488	0.6655
CHM251	0.542787	0.457213	0.515872	0.237546	0.762454	0.22776	0.1679
CHM319	0.493888	0.506112	0.365499	0.390654	0.609346	0.182207	0.6285
CHM433	0.523227	0.476773	0.46843	0.26654	0.73346	0.208645	0.0819
CHM282	0.459658	0.540342	0.344457	0.41502	0.58498	0.154574	0.4923
CHM410	0.425428	0.574572	0.341732	0.422242	0.577758	0.13015	0.3536
CHM141	0.522059	0.477941	0.37166	0.393394	0.606606	0.207542	0.2565
CHM158	0.757946	0.242054	0.686602	0.121837	0.878163	0.523459	0.3102
CHM206	0.479218	0.520782	0.374927	0.365403	0.634597	0.169954	0.3901
CHM057	0.591687	0.408313	0.558647	0.200423	0.799577	0.281023	0.0768
CHM151	0.469438	0.530562	0.375175	0.374394	0.625606	0.16213	0.8092
CHM403	0.647922	0.352078	0.54068	0.235478	0.764522	0.352369	0.269
CHM449	0.523227	0.476773	0.370097	0.397134	0.602866	0.208645	0.1908
CHM263	0.581907	0.418093	0.486739	0.271704	0.728296	0.269729	0.7928
CHM474	0.530562	0.469438	0.371533	0.398569	0.601431	0.215671	0.1361
CHM152	0.442543	0.557457213	0.346725	0.404894	0.595106	0.141978	0.8601
CHM284	0.674816626	0.325183	0.588103	0.19325	0.80675	0.390388	0.6174
CHM440	0.628362	0.371638	0.560618	0.210072	0.789928	0.326306	0.6911
CHM031	0.523227	0.476773	0.47051	0.274741	0.725259	0.208645	0.1164
CHM020	0.828851	0.171149	0.83412	0.0381454	0.961855	0.653635	0.2033
CHM023	0.687042	0.312958	0.671041	0.123296	0.876704	0.4085	0.1155
CHM489	0.591022	0.408978	0.528068	0.231323	0.768677	0.280245	0.6463
CHM425	0.454768	0.545232	0.371254	0.366587	0.633413	0.150894	0.2022
CHM591	0.586797	0.413203	0.469692	0.293321	0.706679	0.275335	0.3273
CHM093	0.540342	0.459658	0.500037	0.250327	0.749673	0.225304	0.4587
CHM294	0.584352	0.415648	0.512395	0.244302	0.755698	0.272522	0.5552
CHM041	0.469438	0.530562	0.361148	0.388095	0.611905	0.16213	0.866
CHM244	0.465995	0.534005	0.374943	0.359846	0.640154	0.15944	0.1689
CHM363	0.608802	0.391198	0.556403	0.206939	0.793061	0.301576	0.4195
CHM142	0.518337	0.481663	0.365982	0.402395	0.597605	0.204056	0.1512
CHM107	0.459658	0.540342	0.361003	0.391204	0.608796	0.154574	0.9245
CHM590	0.633252	0.366748	0.556138	0.209211	0.790789	0.332696	0.551
CHM589	0.657702	0.342298	0.569727	0.202144894	0.797855	0.365902	0.3405
CHM392	0.647922	0.352078	0.563273	0.207812	0.792188	0.352369	0.6765
CHM430	0.643939	0.356061	0.551632	0.218192	0.781808	0.346954	0.3923
CHM050	0.6	0.4	0.544808	0.21335	0.78665	0.29088	0.3445
CHM487	0.665037	0.334963	0.601033	0.17675	0.82325	0.376271	0.8103
CHM588	0.552567	0.447433	0.483855	0.272434	0.727566	0.237778	0.7229
CHM216	0.684597	0.315403	0.638917	0.148331	0.851669	0.404836	0.5083
CHM458	0.574572	0.425428	0.501275	0.25597	0.74403	0.261471	0.9992
CHM086	0.599022	0.400978	0.548656	0.209712998	0.790287	0.289708	0.7899
CHM310	0.733496	0.266504	0.65078	0.145832	0.854168	0.48196	0.2205
CHM481	0.667482	0.332518	0.586426	0.193369	0.806631	0.379769	0.7823
CHM587	0.687042	0.312958	0.628387	0.156091	0.843909	0.4085	0.4679
CHM154	0.665037	0.334963	0.556686	0.219708	0.780292	0.376271	0.1877
CHM368	0.611247	0.388753	0.552805	0.211447	0.788553	0.304594	0.4491
CHM042	0.555012	0.444988	0.504267	0.248068	0.751932	0.240332	0.2088
CHM586	0.740831	0.259169	0.65665	0.143955	0.856045	0.494211	0.1786
CHM318	0.533007	0.466993	0.494427	0.25638895	0.743611	0.21805	0.3343
CHM068	0.503667	0.496333	0.427808	0.312307	0.687693	0.190729	0.4384
CHM146	0.471883	0.528117	0.381593	0.357907	0.642093	0.16406	0.3024
CHM256	0.550122	0.449878	0.388572	0.385884	0.614116	0.235244	0.0635
CHM277	0.589242	0.410758	0.463257	0.30267	0.69733	0.278169	0.2071
CHM302	0.525672	0.474328	0.425438	0.329272	0.670728	0.210968	0.6231
CHM585	0.635697	0.364303	0.555675	0.209414	0.790586	0.335923	0.4819
CHM387	0.633252	0.366748	0.582575	0.187152	0.812848	0.332696	0.3104
CHM209	0.591584	0.408416	0.493821	0.265023	0.734977	0.280903	0.7814
CHM584	0.709046	0.290954	0.665963	0.129728	0.870272	0.442394	0.7486
CHM129	0.484108	0.515892	0.374747	0.367938	0.632062	0.173969	0.5176
CHM583	0.308068	0.691932	0.263115	0.5226	0.4774	0.06691	0.8613
CHM582	0.650367	0.349633	0.554536	0.217628	0.782372	0.355720999	0.327
CHM581	0.684597	0.315403	0.587029	0.194517	0.805483	0.404836	0.3328
CHM580	0.638142	0.361858	0.577703	0.192425	0.807575	0.33917	0.5552
CHM579	0.638142	0.361858	0.529214	0.243465	0.756535	0.33917	0.2792
CHM578	0.51105	0.48895	0.488874	0.255899	0.744101	0.197353	0.0835
CHM577	0.723716	0.276284	0.659307	0.140285	0.859715	0.465896	0.5782
CHM576	0.577017	0.422983	0.509069	0.24515	0.75485	0.264204	0.6026
CHM575	0.574572	0.425428	0.519854	0.226643	0.773357	0.261471	0.2077
CHM574	0.665037	0.334963	0.592767	0.183601	0.816399	0.376271	0.6741
CHM573	0.589242	0.410758	0.527352	0.231939	0.768061	0.278169	0.8381
CHM572	0.643032	0.356968	0.580641	0.190536	0.809464	0.345728	0.7765
CHM571	0.601467	0.398533	0.528167	0.229548	0.770452	0.292644	0.8986
CHM034	0.630807	0.369193	0.550401	0.216851	0.783149	0.32949	0.6779
CHM039	0.650367	0.349633	0.58107	0.190847	0.809153	0.355721	0.7927
CHM570	0.542787	0.457213	0.4709	0.28011	0.71989	0.22776	0.8426
CHM569	0.650367	0.349633	0.630717	0.149336	0.850664	0.355721	0.1779
CHM568	0.542787	0.457213	0.457233	0.295413	0.704587	0.22776	0.8797
CHM274	0.425428	0.574572	0.363643	0.383803	0.616197	0.13015	0.4489
CHM567	0.726161	0.273839	0.690104	0.117796	0.882204	0.469883	0.5305
CHM566	0.594595	0.405405	0.523494	0.244704	0.755296	0.284444	0.9634
CHM565	0.669927	0.330073	0.643351	0.141863	0.858137	0.383288	0.1388
CHM564	0.740831	0.259169	0.631254	0.161447	0.838553	0.494211	0.0196
CHM563	0.655257	0.344743	0.570042	0.204978	0.795022	0.362488	0.6486
CHM386	0.488998	0.511002	0.365982	0.387402	0.612598	0.178053	0.8041
CHM562	0.588832	0.411168	0.528869	0.231828	0.768172	0.277693	0.3837
CHM561	0.647922	0.352078	0.577734	0.194433	0.805567	0.352369	0.8231
CHM560	0.643032	0.356968	0.53728	0.230935	0.769065	0.345728	0.2485
CHM559	0.506112	0.493888	0.461976	0.274705	0.725295	0.192905	0.0596
CHM558	0.501222	0.498778	0.371236	0.383086	0.616914	0.188572	0.7434
CHM557	0.584352	0.415648	0.511228	0.241839	0.758161	0.272522	0.7042
CHM556	0.601467	0.398533	0.532417	0.227575	0.772425	0.292644	0.8396
CHM555	0.498778	0.501222	0.482474	0.262618	0.737382	0.186433	0.0185
CHM554	0.748166	0.251834	0.64732	0.153269	0.846731	0.506633	0.027
CHM553	0.669927	0.330073	0.616699	0.16159	0.83841	0.383288	0.7974
CHM552	0.596577	0.403423	0.523111	0.234318	0.765682	0.286793	0.9586
CHM551	0.569682	0.430318	0.530288	0.226607	0.773393	0.256067	0.2501
CHM550	0.591687	0.408313	0.510273	0.249981	0.750019	0.281023	0.5838
CHM549	0.611247	0.388753	0.567875	0.190476	0.809524	0.304594	0.2335
CHM548	0.540342	0.459658	0.468615	0.28005	0.71995	0.225304	0.8559
CHM547	0.572127	0.427873	0.53393	0.224431	0.775569	0.258759	0.5595
CHM546	0.650367	0.349633	0.571445	0.198116	0.801884	0.355721	0.8891
CHM545	0.701711	0.298289	0.638723	0.150687	0.849313	0.430913	0.5938
CHM544	0.564792	0.435208	0.478842	0.279703	0.720297	0.250742	0.9754
CHM543	0.613692	0.386308	0.559149	0.206413	0.793587	0.307634	0.3825
CHM542	0.579462	0.420538	0.539535	0.218453	0.781547	0.266956	0.2322
CHM541	0.647922	0.352078	0.589298	0.180672	0.819328	0.352369	0.7972
CHM540	0.457213	0.542787	0.429369	0.317795	0.682205	0.152726	0.2454
CHM539	0.623472	0.376528	0.572308	0.197374	0.802626	0.319998	0.2941
CHM538	0.596577	0.403423	0.527538	0.226093	0.773907	0.286793	0.556
CHM537	0.684597	0.315403	0.608596	0.172674	0.827326	0.404836	0.5087
CHM536	0.630807	0.369193	0.55122	0.215655	0.784345	0.32949	0.929
CHM535	0.713936	0.286064	0.666994	0.129106	0.870894	0.450148	0.7695
CHM534	0.679707	0.320293	0.614746	0.169924	0.830076	0.397571	0.4584
CHM533	0.706601	0.293399	0.643491	0.148869	0.851131	0.438546	0.7081
CHM532	0.643032	0.356968	0.567351	0.205469	0.794531	0.345728	0.9794
CHM531	0.584352	0.415648	0.56868	0.192221	0.807779	0.272522	0.0228
CHM530	0.687042	0.312958	0.684587	0.116803	0.883197	0.4085	0.0347
CHM529	0.550122	0.449878	0.490352	0.26263	0.73737	0.235244	0.4286
CHM528	0.616137	0.383863	0.55351	0.209701	0.790299	0.310694	0.9866
CHM527	0.675676	0.324324	0.568306	0.227173	0.772827	0.391644	0.6859
CHM526	0.547677	0.452323	0.510601	0.245533	0.754467	0.23273	0.2658
CHM525	0.579462	0.420538	0.512122	0.245091	0.754909	0.266956	0.8957
CHM524	0.464548	0.535452	0.39885	0.352335	0.647665	0.158318	0.9073
CHM523	0.67602	0.32398	0.601312	0.176359	0.823641	0.392148	0.4582
CHM522	0.586797	0.413203	0.465971	0.307596	0.692404	0.275335	0.3302
CHM521	0.606357	0.393643	0.533977	0.225614	0.774386	0.298578	0.664
CHM520	0.567237	0.432763	0.499987	0.250519	0.749481	0.253395	0.3761
CHM519	0.704156	0.295844	0.658778	0.1361	0.8639	0.434719	0.7538
CHM518	0.589242	0.410758	0.543463	0.217903	0.782097	0.278169	0.7529
CHM517	0.603912	0.396088	0.514134	0.243297	0.756703	0.295601	0.4088
CHM516	0.613692	0.386308	0.520477	0.244648	0.755352	0.307634	0.6676
CHM173	0.528117	0.471883	0.374934	0.391336	0.608664	0.21331	0.2241
CHM515	0.454768	0.545232	0.370518	0.366969	0.633031	0.150894	0.1908
CHM514	0.603912	0.396088	0.509906	0.254608	0.745392	0.295601	0.4367
CHM513	0.372549	0.627451	0.474943	0.259756	0.740244	0.0980791	0
CHM512	0.655257	0.344743	0.549848	0.228759	0.771241	0.362488	0.1726
CHM511	0.682152	0.317848	0.574345	0.210215	0.789785	0.401193	0.1633
CHM509	0.655257	0.344743	0.553561	0.221203	0.778797	0.362488	0.2489
CHM508	0.660147	0.339853	0.594192	0.182728	0.817272	0.369338	0.7237
CHM507	0.166667	0.833333	0.27083	0.583666	0.416334	0.0213477	0
CHM506	0.586797	0.413203	0.487035	0.274407	0.725593	0.275335	0.7728
CHM505	0.623472	0.376528	0.514218	0.247589	0.752411	0.319998	0.3171
CHM504	0.528117	0.471883	0.40161	0.353399	0.646601	0.21331	0.6941
CHM503	0.643032	0.356968	0.529903	0.244684	0.755316	0.345728	0.2138
CHM502	0.672372	0.327628	0.569677	0.210191	0.789809	0.386828	0.2608
CHM501	0.645477	0.354523	0.588409	0.188467	0.811533	0.349038	0.4426
CHM500	0.809291	0.190709	0.725454	0.101667	0.898333	0.616396	0.0333
CHM413	0.501222	0.498778	0.371285	0.383935	0.616065	0.188572	0.6757
CHM096	0.530562	0.469438	0.425567	0.32223	0.67777	0.215671	0.8588
CHM171	0.581907	0.418093	0.508283	0.252862	0.747138	0.269729	0.7346
CHM061	0.210269	0.789731	0.185712	0.648878	0.351122	0.0326169	0.8872
CHM268	0.506112	0.493888	0.369189	0.389602	0.610398	0.192905	0.4915
CHM379	0.503667	0.496333	0.358642	0.408564	0.591436	0.190729	0.1584
CHM048	0.552567	0.447433	0.442958	0.313861	0.686139	0.237778	0.5493
CHM480	0.603912	0.396088	0.538768	0.220258	0.779742	0.295601	0.612
CHM291	0.667482	0.332518	0.600523	0.173534	0.826466	0.379769	0.8447
CHM329	0.439506	0.560494	0.359615	0.380119	0.619881	0.139824	0.2084
CHM455	0.638142	0.361858	0.534318	0.238001	0.761999	0.33917	0.3507
CHM006	0.601467	0.398533	0.59199	0.174359	0.825641	0.292644	0.0454
CHM304	0.721271	0.278729	0.664873	0.130864	0.869136	0.46193	0.8096
CHM308	0.498778	0.501222	0.409853	0.334581	0.665419	0.186433	0.6142
CHM339	0.562347	0.437653	0.491429	0.259569	0.740431	0.24811	0.7062
CHM344	0.542787	0.457213	0.463741	0.281664	0.718336	0.22776	0.5067
CHM370	0.555012	0.444988	0.492231	0.259294	0.740706	0.240332	0.7856
CHM372	0.603912	0.396088	0.513242	0.248151	0.751849	0.295601	0.2765
CHM385	0.718826	0.281174	0.656849	0.139197	0.860803	0.457983	0.7948
CHM393	0.547677	0.452323	0.537599	0.217353	0.782647	0.23273	0.0178
CHM423	0.559902	0.440098	0.498004	0.255444	0.744556	0.245497	0.6501
CHM428	0.535452	0.464548	0.481296	0.272553	0.727447	0.220449	0.9795
CHM460	0.599022	0.400978	0.515169	0.24955	0.75045	0.289708	0.5384
CHM037	0.716381	0.283619	0.60795	0.181294	0.818706	0.454055	0.0737
CHM072	0.555012	0.444988	0.503882	0.255074	0.744926	0.240332	0.3509
CHM073	0.501222	0.498778	0.373845	0.378961	0.621039	0.188572	0.8298
CHM074	0.562347	0.437653	0.445842	0.315774	0.684226	0.24811	0.3385
CHM099	0.586797	0.413203	0.54682	0.212822	0.787178	0.275335	0.2201
CHM101	0.599022	0.400978	0.522521	0.241647	0.758353	0.289708	0.922
CHM111	0.633252	0.366748	0.569992	0.196765	0.803235	0.332696	0.6383
CHM112	0.674817	0.325183	0.588116	0.188838	0.811162	0.390388	0.119
CHM125	0.564792	0.435208	0.528351	0.228125	0.771875	0.250742	0.1896
CHM128	0.589242	0.410758	0.516732	0.242161	0.757839	0.278169	0.48
CHM131	0.567237	0.432763	0.485825	0.268249	0.731751	0.253395	0.3894
CHM145	0.662592	0.337408	0.544637	0.231999	0.768001	0.372794	0.0649
CHM174	0.496333	0.503667	0.353325	0.414805	0.585195	0.184311	0.1292
CHM179	0.652812	0.347188	0.586708	0.189938	0.810062	0.359094	0.8574
CHM196	0.687042	0.312958	0.625883	0.158924	0.841076	0.4085	0.7583
CHM204	0.579462	0.420538	0.538148	0.220174	0.779826	0.266956	0.4874
CHM214	0.501222	0.498778	0.441707	0.309653	0.690347	0.188572	0.4343
CHM300	0.594132	0.405868	0.540516	0.218955	0.781045	0.283898	0.2511
CHM009	0.660147	0.339853	0.577333	0.198486	0.801514	0.369338	0.7043
CHM024	0.669927	0.330073	0.608016	0.16868	0.83132	0.383288	0.6388
CHM026	0.596577	0.403423	0.498138	0.258027	0.741973	0.286793	0.5927
CHM032	0.633252	0.366748	0.536153	0.239639	0.760361	0.332696	0.5077
CHM033	0.542787	0.457213	0.517912	0.235466	0.764534	0.22776	0.0909
CHM306	0.635697	0.364303	0.556372	0.211817	0.788183	0.335923	0.8919
CHM316	0.709046	0.290954	0.580179	0.206258	0.793742	0.442394	0.0213
CHM328	0.679707	0.320293	0.59732	0.182621	0.817379	0.397571	0.574
CHM353	0.603912	0.396088	0.578092	0.194314	0.805686	0.295601	0.0504
CHM354	0.577017	0.422983	0.508847	0.253531	0.746469	0.264204	0.8368
CHM355	0.665037	0.334963	0.535677	0.241289	0.758711	0.376271	0.0291
CHM382	0.635697	0.364303	0.554002	0.215273	0.784727	0.335923	0.6394
CHM399	0.655257	0.344743	0.575249	0.198128	0.801872	0.362488	0.841
CHM405	0.675192	0.324808	0.582459	0.195126	0.804874	0.390936	0.3942
CHM409	0.662592	0.337408	0.572658	0.204907	0.795093	0.372794	0.5528
CHM412	0.616137	0.383863	0.544335	0.221191	0.778809	0.310694	0.7312
CHM442	0.613692	0.386308	0.552912	0.209438	0.790562	0.307634	0.5554
CHM035	0.669927	0.330073	0.584986	0.192449	0.807551	0.383288	0.6689
CHM040	0.441624	0.558376	0.550211	0.214796	0.785204	0.141324	0
CHM049	0.564792	0.435208	0.516196	0.241049	0.758951	0.250742	0.4212
CHM051	0.665037	0.334963	0.614674	0.168178	0.831822	0.376271	0.7455
CHM052	0.594132	0.405868	0.493901	0.264961	0.735039	0.283898	0.6471
CHM495	0.665037	0.334963	0.582163	0.192879	0.807121	0.376271	0.6983
CHM084	0.677262	0.322738	0.599807	0.180098	0.819902	0.393969	0.7513
CHM092	0.667482	0.332518	0.553522	0.229942	0.770058	0.379769	0.1187
CHM119	0.650367	0.349633	0.586371	0.189902	0.810098	0.355721	0.8335
CHM121	0.635697	0.364303	0.542148	0.233852	0.766148	0.335923	0.5289
CHM165	0.628362	0.371638	0.553134	0.215368	0.784632	0.326306	0.9718
CHM182	0.648241	0.351759	0.583918	0.189692	0.810308	0.352806	0.6671
CHM191	0.552567	0.447433	0.51917	0.235657	0.764343	0.237778	0.1754
CHM193	0.654412	0.345588	0.589174	0.186575	0.813425	0.361312	0.7231
CHM210	0.612745	0.387255	0.534668	0.231029	0.768971	0.306454	0.9561
CHM229	0.613692	0.386308	0.509131	0.257023	0.742977	0.307634	0.2636
CHM249	0.665037	0.334963	0.58751	0.187822	0.812178	0.376271	0.7066
CHM250	0.540342	0.459658	0.493995	0.257967	0.742033	0.225304	0.3031
CHM253	0.623472	0.376528	0.582699	0.18506	0.81494	0.319998	0.1798
CHM275	0.603535	0.396465	0.517827	0.246812	0.753188	0.295144	0.7629
CHM276	0.564792	0.435208	0.524183	0.22406	0.77594	0.250742	0.0945
CHM279	0.687042	0.312958	0.583003	0.199407	0.800593	0.4085	0.2106
CHM289	0.630807	0.369193	0.569391	0.197769	0.802231	0.32949	0.636
CHM010	0.5	0.5	0.372437	0.380099	0.619901	0.1875	0.8564
CHM015	0.545232	0.454768	0.374617	0.40145	0.59855	0.230235	0.0664
CHM028	0.596577	0.403423	0.533881	0.224239	0.775761	0.286793	0.9668
CHM314	0.621027	0.378973	0.529087	0.232154	0.767846	0.316876	0.4261
CHM338	0.503667	0.496333	0.365499	0.395508	0.604492	0.190729	0.3791
CHM351	0.506112	0.493888	0.449003	0.298151	0.701849	0.192905	0.81
CHM356	0.518337	0.481663	0.42478	0.321226	0.678774	0.204056	0.5118
CHM383	0.669927	0.330073	0.616933	0.16385	0.83615	0.383288	0.7385
CHM391	0.481013	0.518987	0.36936	0.377202	0.622798	0.17142	0.7369
CHM394	0.757353	0.242647	0.704823	0.105681	0.894319	0.52243	0.6644
CHM401	0.671018	0.328982	0.593124	0.186742	0.813258	0.384866	0.8899
CHM421	0.528117	0.471883	0.434956	0.317173	0.682827	0.21331	0.9551
CHM422	0.652812	0.347188	0.650082	0.133936	0.866064	0.359094	0.0196
CHM427	0.586797	0.413203	0.474276	0.282812	0.717188	0.275335	0.1407
CHM429	0.503667	0.496333	0.374208	0.378435	0.621565	0.190729	0.8512
CHM443	0.459658	0.540342	0.412275	0.31349	0.68651	0.154574	0.0081
CHM476	0.484108	0.515892	0.373367	0.370688	0.629312	0.173969	0.5921
CHM054	0.559902	0.440098	0.477906	0.276284	0.723716	0.245497	0.9767
CHM058	0.457213	0.542787	0.365742	0.374537	0.625463	0.152726	0.3079
CHM062	0.652812	0.347188	0.555655	0.221107	0.778893	0.359094	0.3525
CHM483	0.611247	0.388753	0.504961	0.255122	0.744878	0.304594	0.147
CHM090	0.625917	0.374083	0.557255	0.218118	0.781882	0.323142	0.9032
CHM108	0.533007	0.466993	0.482394	0.269887	0.730113	0.21805	0.7519
CHM123	0.545232	0.454768	0.453402	0.301917	0.698083	0.230235	0.2672
CHM147	0.484108	0.515892	0.374999	0.367436	0.632564	0.173969	0.5045
CHM163	0.471883	0.528117	0.428287	0.321931	0.678069	0.16406	0.6382
CHM175	0.574572	0.425428	0.48226	0.27388	0.72612	0.261471	0.948
CHM201	0.466993	0.533007	0.371533	0.367017	0.632983	0.160216	0.2797
CHM202	0.550122	0.449878	0.471729	0.283015	0.716985	0.235244	0.744
CHM215	0.655257	0.344743	0.574158	0.196119	0.803881	0.362488	0.2948
CHM220	0.557457	0.442543	0.46028	0.299669	0.700331	0.242905	0.7514
CHM227	0.511002	0.488998	0.372833	0.384999	0.615001	0.19731	0.5518
CHM228	0.640587	0.359413	0.551202	0.214794	0.785206	0.342439	0.2002
CHM232	0.442543	0.557457	0.370269	0.360597	0.639403	0.141978	0.0489
CHM261	0.488998	0.511002	0.378608	0.367436	0.632564	0.178053	0.7071
CHM265	0.594132	0.405868	0.455098	0.315846	0.684154	0.283898	0.1226
CHM269	0.713936	0.286064	0.65182	0.14545	0.85455	0.450148	0.8482
CHM271	0.682152	0.317848	0.602613	0.181437	0.818563	0.401193	0.352
CHM287	0.520782	0.479218	0.371533	0.392926	0.607074	0.206341	0.2736
CHM013	0.479218	0.520782	0.364492	0.385848	0.614152	0.169954	0.9749
CHM016	0.454768	0.545232	0.359923	0.384748	0.615252	0.150894	0.5035
CHM018	0.706601	0.293399	0.668521	0.130816	0.869184	0.438546	0.5363
CHM022	0.528117	0.471883	0.466805	0.283039	0.716961	0.21331	0.6888
CHM025	0.616137	0.383863	0.526296	0.243249	0.756751	0.310694	0.6303
CHM029	0.476773	0.523227	0.359608	0.394085	0.605915	0.167972	0.8052
CHM317	0.506112	0.493888	0.48403	0.267388	0.732612	0.192905	0.1253
CHM322	0.535452	0.464548	0.374851	0.39491	0.60509	0.220449	0.1552
CHM325	0.422983	0.577017	0.337044	0.416276	0.583724	0.128521	0.7857
CHM347	0.449878	0.550122	0.365002	0.373318	0.626682	0.14728	0.2081
CHM361	0.525672	0.474328	0.415398	0.335346	0.664654	0.210968	0.9774
CHM362	0.430318	0.569682	0.373908	0.349621	0.650379	0.133453	0.0059
CHM366	0.486553	0.513447	0.365252	0.387677	0.612323	0.176002	0.8367
CHM369	0.596577	0.403423	0.548835	0.212582	0.787418	0.286793	0.3307
CHM371	0.611794	0.388206	0.551509	0.210294	0.789706	0.305272	0.6611
CHM389	0.537897	0.462103	0.370097	0.405814	0.594186	0.222867	0.0572
CHM390	0.513447	0.486553	0.374987	0.382022	0.617978	0.19954	0.6029
CHM407	0.520782	0.479218	0.387579	0.378387	0.621613	0.206341	0.1497
CHM415	0.454768	0.545232	0.364492	0.376044	0.623956	0.150894	0.3071
CHM418	0.477833	0.522167	0.3728	0.369033	0.630967	0.168829	0.4584
CHM446	0.479012	0.520988	0.368877	0.377266	0.622734	0.169787	0.7024
CHM459	0.672372	0.327628	0.553016	0.22742	0.77258	0.386828	0.0792
CHM466	0.557457	0.442543	0.388595	0.389447	0.610553	0.242905	0.0394
CHM044	0.503247	0.496753	0.374997	0.376644	0.623356	0.190357	0.9318
CHM045	0.515892	0.484108	0.421975	0.324514	0.675486	0.201789	0.7654
CHM053	0.672372	0.327628	0.625947	0.160753	0.839247	0.386828	0.6152
CHM060	0.529557	0.470443	0.483008	0.262855	0.737145	0.214697	0.1954
CHM064	0.507353	0.492647	0.420814	0.328515	0.671485	0.194015	0.4916
CHM065	0.454768	0.545232	0.352162	0.399214	0.600786	0.150894	0.9343
CHM067	0.479218	0.520782	0.351367	0.410477	0.589523	0.169954	0.3321
CHM075	0.464198	0.535802	0.374816	0.35939	0.64061	0.158048	0.1468
CHM076	0.591687	0.408313	0.51529	0.240906	0.759094	0.281023	0.735
CHM078	0.495074	0.504926	0.377804	0.374445	0.625555	0.183226	0.9074
CHM484	0.552567	0.447433	0.431855	0.329033	0.670967	0.237778	0.5368
CHM490	0.506112	0.493888	0.410758	0.332847	0.667153	0.192905	0.5673
CHM089	0.488998	0.511002	0.379599	0.365774	0.634226	0.178053	0.6504
CHM094	0.484108	0.515892	0.367783	0.381663	0.618337	0.173969	0.9273
CHM109	0.599022	0.400978	0.545549	0.217293	0.782707	0.289708	0.4914
CHM126	0.710784	0.289216	0.65912	0.137339	0.862661	0.44514	0.9951
CHM133	0.479218	0.520782	0.373184	0.371022	0.628978	0.169954	0.5973
CHM149	0.520782	0.479218	0.369922	0.396094	0.603906	0.206341	0.2212
CHM172	0.743276	0.256724	0.678695	0.124922	0.875078	0.498333	0.5607
CHM178	0.515892	0.484108	0.373845	0.386601	0.613399	0.201789	0.4189
CHM180	0.440098	0.559902	0.388335	0.349538	0.650462	0.140242	0.123
CHM181	0.453431	0.546569	0.370073	0.364728	0.635272	0.1499	0.1306
CHM183	0.54703	0.45297	0.513267	0.232257	0.767743	0.232067	0.0346
CHM185	0.491443	0.508557	0.374946	0.370939	0.629061	0.180121	0.714
CHM188	0.474328	0.525672	0.376469	0.361517	0.638483	0.166008	0.2786
CHM189	0.469438	0.530562	0.39018	0.361541	0.638459	0.16213	0.9771
CHM192	0.452323	0.547677	0.374276	0.356018	0.643982	0.149079	0.0581
CHM205	0.613692	0.386308	0.538578	0.221239	0.778761	0.307634	0.798
CHM207	0.496333	0.503667	0.393017	0.363598	0.636402	0.184311	0.2192
CHM208	0.617647	0.382353	0.528687	0.23354	0.76646	0.312594	0.7438
CHM212	0.496333	0.503667	0.366682	0.389554	0.610446	0.184311	0.6241
CHM223	0.506112	0.493888	0.370926	0.386194	0.613806	0.192905	0.5824
CHM239	0.682152	0.317848	0.578639	0.201882	0.798118	0.401193	0.2139
CHM241	0.484108	0.515892	0.35798	0.400386	0.599614	0.173969	0.5039
CHM257	0.625917	0.374083	0.565476	0.203938	0.796062	0.323142	0.6135
CHM259	0.0671642	0.932836	0.254169	0.640789	0.359211	0.00398373	0
CHM260	0.542787	0.457213	0.487429	0.263814	0.736186	0.22776	0.2799
CHM262	0.674817	0.325183	0.589711	0.189974	0.810026	0.390388	0.6596
CHM266	0.506112	0.493888	0.373826	0.380456	0.619544	0.192905	0.751
CHM270	0.441687	0.558313	0.36712	0.366464	0.633536	0.141368	0.0813
CHM280	0.427873	0.572127	0.325658	0.437234	0.562766	0.131794	0.4626
CHM288	0.535452	0.464548	0.374994	0.394623	0.605377	0.220449	0.1586
CHM297	0.518428	0.481572	0.375	0.384723	0.615277	0.20414	0.4723
CHM245	0.550122	0.449878	0.486961	0.262977	0.737023	0.235244	0.494
CHM402	0.511278	0.488722	0.375102	0.3817	0.6183	0.197561	0.6055
CHM333	0.480296	0.519704	0.35772	0.399173	0.600827	0.170833	0.595
CHM293	0.544118	0.455882	0.383367	0.392481	0.607519	0.229104	0.0444
CHM002	0.407801	0.592199	0.369463	0.381193	0.618807	0.118734	0.4983
CHM335	0.598039	0.401961	0.486207	0.278138	0.721862	0.288534	0.402
CHM350	0.615196	0.384804	0.517843	0.25841	0.74159	0.309514	0.5433
CHM439	0.693627	0.306373	0.579413	0.211709	0.788291	0.418471	0.0598
CHM456	0.0906344	0.909366	0.178858	0.723113	0.276887	0.00698324	0
CHM465	0.117647	0.882353	0.574289	0.280312	0.719688	0.0113054	0
CHM485	0.608802	0.391198	0.558003	0.206294	0.793706	0.301576	0.3771
CHM155	0.652812	0.347188	0.563563	0.207202	0.792798	0.359094	0.491
CHM218	0.645477	0.354523	0.626102	0.155254	0.844746	0.349038	0.1396
CHM303	0.0935252	0.906475	0.34341	0.47922	0.52078	0.00740256	0
CHM307	0	1	0.0208287	0.97895	0.0210502	0	0.0044
CHM381	0.660147	0.339853	0.545769	0.225925	0.774075	0.369338	0.0553
CHM457	0.697674	0.302326	0.579102	0.205723	0.794277	0.424672	0.0765
CHM059	0.618582	0.381418	0.515145	0.245497	0.754503	0.313775	0.2203
CHM081	0.503667	0.496333	0.373367	0.380109	0.619891	0.190729	0.7984
CHM118	0.530562	0.469438	0.484078	0.265368	0.734632	0.215671	0.1428
CHM148	0.618227	0.381773	0.577775	0.187374	0.812626	0.313326	0.5666
CHM213	0.603912	0.396088	0.498244	0.272996	0.727004	0.295601	0.3183
CHM007	0.540342	0.459658	0.459956	0.284055	0.715945	0.225304	0.6583
CHM014	0.674817	0.325183	0.640933	0.145247	0.854753	0.390388	0.3055
CHM027	0.665037	0.334963	0.583557	0.194995	0.805005	0.376271	0.7685
CHM313	0.623472	0.376528	0.545269	0.21697	0.78303	0.319998	0.9406
CHM330	0.4525	0.5475	0.368311	0.367837	0.632162	0.14921	0.1625
CHM373	0.508557	0.491443	0.374747	0.379894	0.620106	0.195098	0.7325
CHM388	0.480392	0.519608	0.397645	0.339425	0.660575	0.170912	0.214
CHM406	0.454094	0.545906	0.417915	0.338423	0.661577	0.150393	0.5415
CHM424	0.547677	0.452323	0.371386	0.409425	0.590575	0.23273	0.0282
CHM426	0.501235	0.498765	0.420184	0.320372	0.679628	0.188583	0.2265
CHM434	0.618227	0.381773	0.615975	0.161555	0.838445	0.313326	0.0238
CHM451	0.513447	0.486553	0.367783	0.396226	0.603774	0.19954	0.2731
CHM452	0.448878	0.551122	0.36704	0.369034	0.630966	0.146549	0.1486
CHM454	0.555012	0.444988	0.466094	0.288084	0.711916	0.240332	0.8961
CHM467	0.655257	0.344743	0.580541	0.197554	0.802446	0.362488	0.9808
CHM472	0.493888	0.506112	0.381283	0.370353	0.629647	0.182207	0.8908
CHM473	0.515971	0.484029	0.374745	0.383878	0.616122	0.201861	0.5221
CHM063	0.476773	0.523227	0.364749	0.384293	0.615707	0.167972	0.8804
CHM066	0.591687	0.408313	0.459161	0.304822	0.695178	0.281023	0.0824
CHM070	0.427136	0.572864	0.352855	0.389851	0.610149	0.131297	0.2477
CHM071	0.469438	0.530562	0.373163	0.364781	0.635219	0.16213	0.2659
CHM083	0.537897	0.462103	0.442326	0.306078	0.693922	0.222867	0.7109
CHM091	0.564792	0.435208	0.459493	0.301798	0.698202	0.250742	0.4234
CHM103	0.513447	0.486553	0.378874	0.377789	0.622211	0.19954	0.6177
CHM104	0.537897	0.462103	0.466714	0.280325	0.719675	0.222867	0.3842
CHM113	0.486486	0.513514	0.374817	0.368882	0.631118	0.175947	0.8078
CHM127	0.595588	0.404412	0.535861	0.222258	0.777742	0.285619	0.5513
CHM140	0.540342	0.459658	0.371818	0.403937	0.596063	0.225304	0.0624
CHM190	0.459658	0.540342	0.36174	0.383122	0.616878	0.154574	0.5416
CHM222	0.454768	0.545232	0.368606	0.368081	0.631919	0.150894	0.1792
CHM234	0.589242	0.410758	0.534152	0.218823	0.781177	0.278169	0.2566
CHM240	0.493888	0.506112	0.468407	0.2828	0.7172	0.182207	0.0788
CHM252	0.718826	0.281174	0.606874	0.185849	0.814151	0.457983	0.0614
CHM258	0.525672	0.474328	0.38703	0.374502	0.625498	0.210968	0.37
CHM264	0.459658	0.540342	0.370097	0.366981	0.633019	0.154574	0.2064
CHM278	0.488834	0.511166	0.371122	0.377301	0.622699	0.177915	0.8698
CHM283	0.481572	0.518428	0.378607	0.364222	0.635778	0.171879	0.5012
CHM296	0.599022	0.400978	0.480377	0.2839	0.7161	0.289708	0.1308
CHM309	0.555012	0.444988	0.46843	0.285011	0.714989	0.240332	0.269
CHM331	0.484108	0.515892	0.365499	0.386087	0.613913	0.173969	0.9299
CHM343	0.422983	0.577017	0.310995	0.460214	0.539786	0.128521	0.1208
CHM384	0.466993	0.533007	0.384327	0.351486	0.648514	0.160216	0.1496
CHM397	0.552826	0.447174	0.502859	0.247759	0.752241	0.238047	0.1767
CHM453	0.469438	0.530562	0.380995	0.357429	0.642571	0.16213	0.2785
CHM471	0.518337	0.481663	0.453794	0.296788	0.703212	0.204056	0.6569
CHM477	0.544554	0.455446	0.470385	0.27838	0.72162	0.229547	0.8205
CHM079	0.559902	0.440098	0.433474	0.32602	0.67398	0.245497	0.4299
CHM095	0.464373	0.535627	0.432452	0.298951	0.701049	0.158184	0.0061
CHM105	0.642157	0.357843	0.576651	0.194637	0.805363	0.344548	0.7172
CHM130	0.616137	0.383863	0.529144	0.233123	0.766877	0.310694	0.3894
CHM137	0.645477	0.354523	0.56023	0.209892	0.790108	0.349038	0.7558
CHM169	0.672372	0.327628	0.61797	0.166337	0.833663	0.386828	0.7323
CHM176	0.624041	0.375959	0.530235	0.232933	0.767067	0.320728	0.5866
CHM198	0.48	0.52	0.428654	0.320462	0.679538	0.170592	0.8289
CHM199	0.525672	0.474328	0.373056	0.392699	0.607301	0.210968	0.2418
CHM211	0.447433	0.552567	0.373988	0.354882	0.645118	0.145497	0.0385
CHM219	0.638142	0.361858	0.573129	0.19533	0.80467	0.33917	0.6845
CHM226	0.591687	0.408313	0.50238	0.252934	0.747066	0.281023	0.9782
CHM272	0.547677	0.452323	0.374064	0.404116	0.595884	0.23273	0.0478
CHM273	0.506112	0.493888	0.449725	0.297756	0.702244	0.192905	0.6122
CHM298	0.469438	0.530562	0.393509	0.339136	0.660864	0.16213	0.0873
CHM395	0.564792	0.435208	0.50524	0.249383	0.750617	0.250742	0.7727
CHM470	0.621027	0.378973	0.554352	0.210514	0.789486	0.316876	0.8162
CHM124	0.682152	0.317848	0.622014	0.159725	0.840275	0.401193	0.931
CHM230	0.710784	0.289216	0.644487	0.148356	0.851644	0.44514	0.512
CHM248	0.608802	0.391198	0.536402	0.228831	0.771169	0.301576	0.8726
CHM008	0.54	0.46	0.421314	0.332388	0.667613	0.224961	0.7301
CHM017	0.494949	0.505051	0.418473	0.317162	0.682838	0.183119	0.1696
CHM030	0.619898	0.380102	0.588762	0.180185	0.819815	0.315441	0.0679
CHM312	0.498778	0.501222	0.437419	0.311912	0.688088	0.186433	0.5909
CHM315	0.542787	0.457213	0.516133	0.237965	0.762035	0.22776	0.1185
CHM323	0.471883	0.528117	0.375	0.362127	0.637873	0.16406	0.2452
CHM327	0.535452	0.464548	0.451941	0.292568	0.707432	0.220449	0.4624
CHM336	0.48642	0.51358	0.372297	0.373864	0.626136	0.175891	0.7227
CHM346	0.420538	0.579462	0.355189	0.382907	0.617093	0.126907	0.0895
CHM352	0.601467	0.398533	0.521779	0.239973	0.760027	0.292644	0.7334
CHM375	0.471883	0.528117	0.371236	0.3696	0.6304	0.16406	0.3901
CHM377	0.6475	0.3525	0.566049	0.20825	0.79175	0.351793	0.7209
CHM404	0.481663	0.518337	0.364232	0.387426	0.612574	0.171953	0.9301
CHM431	0.459459	0.540541	0.368339	0.370343	0.629657	0.154423	0.6786
CHM432	0.520782	0.479218	0.371818	0.392364	0.607636	0.206341	0.2837
CHM462	0	1	0	1	0	0	NA
CHM468	0.518337	0.481663	0.458392	0.286315	0.713685	0.204056	0.426
CHM043	0.520782	0.479218	0.365742	0.404224	0.595776	0.206341	0.1204
CHM046	0.515892	0.484108	0.374276	0.384772	0.615228	0.201789	0.4986
CHM482	0.491443	0.508557	0.362602	0.395042	0.604958	0.180121	0.5417
CHM492	0.462103	0.537897	0.358968	0.389303	0.610697	0.156438	0.7651
CHM493	0.535452	0.464548	0.41307	0.34833	0.65167	0.220449	0.2336
CHM082	0.470588	0.529412	0.355451	0.39927	0.60073	0.163036	0.7551
CHM098	0.557457	0.442543	0.463422	0.294385	0.705615	0.242905	0.5487
CHM100	0.449878	0.550122	0.355189	0.391874	0.608126	0.14728	0.6115
CHM106	0.454768	0.545232	0.354911	0.395568	0.604432	0.150894	0.8379
CHM122	0.550122	0.449878	0.466561	0.286518	0.713482	0.235244	0.3302
CHM132	0.462121	0.537879	0.35955	0.388213	0.611787	0.156452	0.7355
CHM139	0.381418	0.618582	0.32748	0.424202	0.575798	0.103015	0.1931
CHM150	0.562347	0.437653	0.498109	0.254368	0.745632	0.24811	0.7397
CHM153	0.473552	0.526448	0.35963	0.392674	0.607326	0.165388	0.9108
CHM166	0.503686	0.496314	0.463698	0.283775	0.716225	0.190745	0.3041
CHM167	0.539216	0.460784	0.496618	0.259095	0.740905	0.224178	0.2822
CHM177	0.469287	0.530713	0.37056	0.36986	0.63014	0.162012	0.3636
CHM184	0.523227	0.476773	0.37328	0.392053	0.607947	0.208645	0.2501
CHM186	0.466993	0.533007	0.363159	0.383277	0.616723	0.160216	0.6724
CHM187	0.476773	0.523227	0.371818	0.37052	0.62948	0.167972	0.4788
CHM203	0.513447	0.486553	0.368998	0.393858	0.606142	0.19954	0.3174
CHM224	0.413203	0.586797	0.331573	0.423294	0.576706	0.122152	0.7768
CHM231	0.660147	0.339853	0.593823	0.180182	0.819818	0.369338	0.97
CHM236	0.517241	0.482759	0.366557	0.400677	0.599323	0.203037	0.18
CHM238	0.437037	0.562963	0.339386	0.416235	0.583765	0.138091	0.8943
CHM243	0.684597	0.315403	0.674754	0.12057	0.87943	0.404836	0.0855
CHM267	0.562347	0.437653	0.464334	0.284713	0.715287	0.24811	0.9888
CHM290	0.528822	0.471178	0.372215	0.396197	0.603803	0.213989	0.1776
CHM292	0.450882	0.549118	0.37316	0.357727	0.642273	0.148017	0.0663
CHM299	0.580882	0.419118	0.485965	0.270701	0.729299	0.268564	0.7139
CHM301	0.496241	0.503759	0.483295	0.265231	0.734769	0.184232	0.0438
CHM003	0.272727	0.727273	0.280571	0.501307	0.498693	0.0529211	0.0054
CHM005	0.707379	0.292621	0.648401	0.144948	0.855052	0.439768	0.8044
CHM305	0.669927	0.330073	0.562804	0.213635	0.786365	0.383288	0.1633
CHM334	0.6975	0.3025	0.670028	0.125	0.875	0.424403	0.2806
CHM341	0.704156	0.295844	0.621654	0.162463	0.837537	0.434719	0.1597
CHM342	0.713936	0.286064	0.638391	0.158912	0.841088	0.450148	0.4085
CHM398	0.696822	0.303178	0.663005	0.12919	0.87081	0.42336	0.5364
CHM416	0.37037	0.62963	0.459129	0.281207	0.718793	0.0968924	0
CHM420	0.266504	0.733496	0.225401	0.581112	0.418888	0.0506568	0.7374
CHM436	0.371638	0.628362	0.300506	0.469312	0.530688	0.0975817	0.6114
CHM441	0.511002	0.488998	0.58027	0.185359	0.814641	0.19731	0
CHM463	0.721228	0.278772	0.670706	0.128433	0.871567	0.461859	0.9252
CHM055	0.574572	0.425428	0.511335	0.240523	0.759477	0.261471	0.355
CHM479	0.314214	0.685786	0.304712	0.482043	0.517957	0.0695507	0.4636
CHM085	0	1	0	1	0	0	NA
CHM088	0.526042	0.473958	0.48702	0.264553	0.735447	0.211321	0.424
CHM115	0.681462	0.318538	0.693853	0.109013	0.890987	0.40017	0.0063
CHM116	0.442543	0.557457	0.333814	0.427741	0.572259	0.141978	0.448
CHM117	0.618582	0.381418	0.514451	0.261339	0.738661	0.313775	0.4331
CHM120	0.750611	0.249389	0.692874	0.11617	0.88383	0.510812	0.6856
CHM157	0.672414	0.327586	0.623161	0.158533	0.841467	0.386889	0.7627
CHM160	0.738386	0.261614	0.694833	0.113372	0.886628	0.490108	0.9115
CHM194	0.383863	0.616137	0.309544	0.454343	0.545657	0.104406	0.9809
CHM195	0.701711	0.298289	0.699817	0.105947	0.894053	0.430913	0.0363
Average	0.55 ± 0.12	0.45 ± 0.12	0.48 ± 0.11	0.29 ± 0.12	0.71 ± 0.12	0.26 ± 0.11
He: expected heterozygosity; Ho:observed heterozygosity; PIC: polymorphism information content; MP: match probability; DP: discrimination power; PE: probability of exclusion; p: p-value for Hardy–Weinberg equilibrium test.
